# Supplementary material for: Does the thermal evolution of molecular structures critically affect the magnetic anisotropy?
Source: Chem Sci. 2015 May 13;6(8):4587–93. doi: 10.1039/c5sc01245g (PMC5851079; doi:10.1039/c5sc01245g)
Supplement: Supplementary file 2 [file SC-006-C5SC01245G-s002.cif]

# Electronic Supplementary Material (ESI) for Chemical Science.
# This journal is © The Royal Society of Chemistry 2015

####################################################################### 
# 
# This file contains crystal structure data downloaded from the 
# Cambridge Structural Database (CSD) hosted by the Cambridge 
# Crystallographic Data Centre (CCDC).
# 
# Full information about CCDC data access policies and citation 
# guidelines are available at http://www.ccdc.cam.ac.uk/access/V1 
# 
# Audit and citation data items may have been added by the CCDC. 
# Please retain this information to preserve the provenance of 
# this file and to allow appropriate attribution of the data. 
# 
#######################################################################

data_phys_i13
_database_code_depnum_ccdc_archive 'CCDC 1045631'
_audit_update_record             
;
2015-01-26 deposited with the CCDC.
2015-05-13 downloaded from the CCDC.
;
_audit_creation_date             2014-12-16
_audit_creation_method           
;
Olex2 1.2
(compiled 2014.11.28 svn.r3106 for OlexSys, GUI svn.r4959)
;
_chemical_name_common            ?
_chemical_name_systematic        ?
_chemical_formula_moiety         'C43 H65 Dy N2 O6'
_chemical_formula_sum            'C43 H65 Dy N2 O6'
_chemical_formula_weight         868.47
_chemical_melting_point          ?
loop_
_atom_type_symbol
_atom_type_description
_atom_type_scat_dispersion_real
_atom_type_scat_dispersion_imag
_atom_type_scat_source
C C -0.0010 0.0000 'International Tables Vol C Tables 4.2.6.8 and 6.1.1.4'
H H 0.0000 0.0000 'International Tables Vol C Tables 4.2.6.8 and 6.1.1.4'
Dy Dy -0.9540 1.3130 'International Tables Vol C Tables 4.2.6.8 and 6.1.1.4'
N N 0.0000 0.0010 'International Tables Vol C Tables 4.2.6.8 and 6.1.1.4'
O O 0.0000 0.0010 'International Tables Vol C Tables 4.2.6.8 and 6.1.1.4'

_shelx_space_group_comment       
;
The symmetry employed for this shelxl refinement is uniquely defined
by the following loop, which should always be used as a source of
symmetry information in preference to the above space-group names.
They are only intended as comments.
;
_space_group_crystal_system      triclinic
_space_group_IT_number           2
_space_group_name_H-M_alt        'P -1'
_space_group_name_Hall           '-P 1'
loop_
_space_group_symop_operation_xyz
'x, y, z'
'-x, -y, -z'

_cell_length_a                   11.0343(3)
_cell_length_b                   12.2286(3)
_cell_length_c                   17.5339(5)
_cell_angle_alpha                77.103(5)
_cell_angle_beta                 85.701(6)
_cell_angle_gamma                69.694(5)
_cell_volume                     2162.90(13)
_cell_formula_units_Z            2
_cell_measurement_reflns_used    ?
_cell_measurement_temperature    20(2)
_cell_measurement_theta_max      ?
_cell_measurement_theta_min      ?
_shelx_estimated_absorpt_T_max   ?
_shelx_estimated_absorpt_T_min   ?
_exptl_absorpt_coefficient_mu    0.292
_exptl_absorpt_correction_T_max  ?
_exptl_absorpt_correction_T_min  ?
_exptl_absorpt_correction_type   none
_exptl_absorpt_process_details   ?
_exptl_absorpt_special_details   ?
_exptl_crystal_colour            yellow
_exptl_crystal_density_diffrn    1.334
_exptl_crystal_density_meas      ?
_exptl_crystal_density_method    ?
_exptl_crystal_description       ?
_exptl_crystal_F_000             902
_exptl_crystal_size_max          0.11
_exptl_crystal_size_mid          0.09
_exptl_crystal_size_min          0.08
_exptl_transmission_factor_max   ?
_exptl_transmission_factor_min   ?
_diffrn_reflns_av_R_equivalents  ?
_diffrn_reflns_av_unetI/netI     0.0756
_diffrn_reflns_Laue_measured_fraction_full 1.000
_diffrn_reflns_Laue_measured_fraction_max 0.977
_diffrn_reflns_limit_h_max       ?
_diffrn_reflns_limit_h_min       ?
_diffrn_reflns_limit_k_max       ?
_diffrn_reflns_limit_k_min       ?
_diffrn_reflns_limit_l_max       ?
_diffrn_reflns_limit_l_min       ?
_diffrn_reflns_number            69836
_diffrn_reflns_point_group_measured_fraction_full 1.000
_diffrn_reflns_point_group_measured_fraction_max 0.977
_diffrn_reflns_theta_full        12.232
_diffrn_reflns_theta_max         26.285
_diffrn_reflns_theta_min         0.902
_diffrn_ambient_temperature      20.15
_diffrn_detector_area_resol_mean ?
_diffrn_measured_fraction_theta_full 1.000
_diffrn_measured_fraction_theta_max 0.977
_diffrn_measurement_device_type  ?
_diffrn_measurement_method       ?
_diffrn_radiation_type           ?
_diffrn_radiation_wavelength     0.35312
_diffrn_source                   ?
_reflns_Friedel_coverage         0.000
_reflns_Friedel_fraction_full    .
_reflns_Friedel_fraction_max     .
_reflns_number_gt                55656
_reflns_number_total             69836
_reflns_special_details          
;
 Reflections were merged by SHELXL according to the crystal
 class for the calculation of statistics and refinement.
 
 _reflns_Friedel_fraction is defined as the number of unique
 Friedel pairs measured divided by the number that would be
 possible theoretically, ignoring centric projections and
 systematic absences.
;
_reflns_threshold_expression     'I > 2\s(I)'
_computing_cell_refinement       ?
_computing_data_collection       ?
_computing_data_reduction        ?
_computing_molecular_graphics    'Olex2 (Dolomanov et al., 2009)'
_computing_publication_material  'Olex2 (Dolomanov et al., 2009)'
_computing_structure_refinement  'ShelXL (Sheldrick, 2008)'
_computing_structure_solution    ?
_refine_diff_density_max         9.569
_refine_diff_density_min         -11.582
_refine_diff_density_rms         0.318
_refine_ls_extinction_coef       .
_refine_ls_extinction_method     none
_refine_ls_goodness_of_fit_ref   0.949
_refine_ls_hydrogen_treatment    constr
_refine_ls_matrix_type           full
_refine_ls_number_parameters     487
_refine_ls_number_reflns         69836
_refine_ls_number_restraints     0
_refine_ls_R_factor_all          0.0593
_refine_ls_R_factor_gt           0.0445
_refine_ls_restrained_S_all      0.949
_refine_ls_shift/su_max          0.003
_refine_ls_shift/su_mean         0.000
_refine_ls_structure_factor_coef Fsqd
_refine_ls_weighting_details     
'w=1/[\s^2^(Fo^2^)+(0.0679P)^2^] where P=(Fo^2^+2Fc^2^)/3'
_refine_ls_weighting_scheme      calc
_refine_ls_wR_factor_gt          0.1170
_refine_ls_wR_factor_ref         0.1299
_refine_special_details          ?
_olex2_refinement_description    
;
1. Fixed Uiso
 At 1.2 times of:
  All C(H) groups
 At 1.5 times of:
  All C(H,H,H) groups
2.a Aromatic/amide H refined with riding coordinates:
 C1(H1), C2(H2), C3(H3), C4(H4), C7(H7), C8(H8), C9(H9), C10(H10), C16(H16),
 C27(H27), C38(H38)
2.b Idealised Me refined as rotating group:
 C11(H11A,H11B,H11C), C12(H12A,H12B,H12C), C13(H13A,H13B,H13C), C19(H19A,H19B,
 H19C), C20(H20A,H20B,H20C), C21(H21A,H21B,H21C), C22(H22A,H22B,H22C), C23(H23A,
 H23B,H23C), C25(H25A,H25B,H25C), C30(H30A,H30B,H30C), C31(H31A,H31B,H31C),
 C32(H32A,H32B,H32C), C33(H33A,H33B,H33C), C34(H34A,H34B,H34C), C35(H35A,H35B,
 H35C), C41(H41A,H41B,H41C), C42(H42A,H42B,H42C), C43(H43A,H43B,H43C)
;
_atom_sites_solution_hydrogens   geom
_atom_sites_solution_primary     ?
_atom_sites_solution_secondary   ?
loop_
_atom_site_label
_atom_site_type_symbol
_atom_site_fract_x
_atom_site_fract_y
_atom_site_fract_z
_atom_site_U_iso_or_equiv
_atom_site_adp_type
_atom_site_occupancy
_atom_site_site_symmetry_order
_atom_site_calc_flag
_atom_site_refinement_flags_posn
_atom_site_refinement_flags_adp
_atom_site_refinement_flags_occupancy
_atom_site_disorder_assembly
_atom_site_disorder_group
Dy1 Dy 0.88915(2) 0.55109(2) 0.23463(2) 0.01071(1) Uani 1 1 d . . . . .
N1 N 1.10182(8) 0.50465(8) 0.15551(6) 0.01428(10) Uani 1 1 d . . . . .
N2 N 0.91198(8) 0.43167(8) 0.12648(6) 0.01439(10) Uani 1 1 d . . . . .
O1 O 1.02879(7) 0.36466(6) 0.28951(5) 0.01496(10) Uani 1 1 d . . . . .
O2 O 0.76571(7) 0.43293(7) 0.28433(5) 0.01455(9) Uani 1 1 d . . . . .
O3 O 1.01713(7) 0.59041(7) 0.31942(5) 0.01506(10) Uani 1 1 d . . . . .
O4 O 0.75094(7) 0.66674(8) 0.31186(5) 0.01564(10) Uani 1 1 d . . . . .
O5 O 0.91082(7) 0.72955(7) 0.16574(6) 0.01622(11) Uani 1 1 d . . . . .
O6 O 0.70835(8) 0.65184(7) 0.15288(6) 0.01596(10) Uani 1 1 d . . . . .
C1 C 1.19420(10) 0.54281(10) 0.17310(7) 0.01648(13) Uani 1 1 d . . . . .
H1 H 1.1732 0.5975 0.2069 0.020 Uiso 1 1 calc R . . . .
C2 C 1.31964(10) 0.50600(12) 0.14413(8) 0.01938(16) Uani 1 1 d . . . . .
H2 H 1.3824 0.5357 0.1574 0.023 Uiso 1 1 calc R . . . .
C3 C 1.35079(11) 0.42494(14) 0.09540(9) 0.0226(2) Uani 1 1 d . . . . .
H3 H 1.4360 0.3965 0.0757 0.027 Uiso 1 1 calc R . . . .
C4 C 1.25512(11) 0.38609(13) 0.07588(9) 0.02081(18) Uani 1 1 d . . . . .
H4 H 1.2738 0.3314 0.0421 0.025 Uiso 1 1 calc R . . . .
C5 C 1.13106(9) 0.42856(9) 0.10658(7) 0.01494(12) Uani 1 1 d . . . . .
C6 C 1.02337(9) 0.39295(9) 0.08717(6) 0.01453(11) Uani 1 1 d . . . . .
C7 C 1.03457(12) 0.32721(11) 0.02958(7) 0.01807(15) Uani 1 1 d . . . . .
H7 H 1.1131 0.3024 0.0017 0.022 Uiso 1 1 calc R . . . .
C8 C 0.92881(13) 0.29869(12) 0.01378(8) 0.02003(17) Uani 1 1 d . . . . .
H8 H 0.9342 0.2542 -0.0251 0.024 Uiso 1 1 calc R . . . .
C9 C 0.81520(13) 0.33600(12) 0.05561(8) 0.01972(16) Uani 1 1 d . . . . .
H9 H 0.7423 0.3160 0.0468 0.024 Uiso 1 1 calc R . . . .
C10 C 0.81090(10) 0.40348(11) 0.11091(7) 0.01703(14) Uani 1 1 d . . . . .
H10 H 0.7328 0.4306 0.1387 0.020 Uiso 1 1 calc R . . . .
C11 C 1.26578(10) 0.20708(11) 0.31055(9) 0.02084(18) Uani 1 1 d . . . . .
H11A H 1.3484 0.1410 0.3187 0.031 Uiso 1 1 calc GR . . . .
H11B H 1.2581 0.2580 0.3479 0.031 Uiso 1 1 calc GR . . . .
H11C H 1.2620 0.2541 0.2571 0.031 Uiso 1 1 calc GR . . . .
C12 C 1.16367(12) 0.08032(12) 0.26291(9) 0.02155(18) Uani 1 1 d . . . . .
H12A H 1.1585 0.1293 0.2100 0.032 Uiso 1 1 calc GR . . . .
H12B H 1.0923 0.0486 0.2709 0.032 Uiso 1 1 calc GR . . . .
H12C H 1.2462 0.0141 0.2695 0.032 Uiso 1 1 calc GR . . . .
C13 C 1.16170(11) 0.08084(11) 0.40618(8) 0.01939(16) Uani 1 1 d . . . . .
H13A H 1.2472 0.0190 0.4147 0.029 Uiso 1 1 calc GR . . . .
H13B H 1.0953 0.0432 0.4125 0.029 Uiso 1 1 calc GR . . . .
H13C H 1.1474 0.1316 0.4444 0.029 Uiso 1 1 calc GR . . . .
C14 C 1.15421(9) 0.15707(9) 0.32310(7) 0.01522(12) Uani 1 1 d . . . . .
C15 C 1.02412(8) 0.26086(8) 0.31080(6) 0.01340(11) Uani 1 1 d . . . . .
C16 C 0.90799(9) 0.23513(9) 0.32450(7) 0.01589(13) Uani 1 1 d . . . . .
H16 H 0.9134 0.1542 0.3419 0.019 Uiso 1 1 calc R . . . .
C17 C 0.78512(8) 0.32337(8) 0.31361(6) 0.01354(11) Uani 1 1 d . . . . .
C18 C 0.66218(9) 0.29128(9) 0.33643(7) 0.01589(13) Uani 1 1 d . . . . .
C19 C 0.68817(12) 0.16275(12) 0.38136(10) 0.02201(19) Uani 1 1 d . . . . .
H19A H 0.7400 0.1076 0.3489 0.033 Uiso 1 1 calc GR . . . .
H19B H 0.6059 0.1492 0.3942 0.033 Uiso 1 1 calc GR . . . .
H19C H 0.7353 0.1492 0.4297 0.033 Uiso 1 1 calc GR . . . .
C20 C 0.57800(13) 0.37705(13) 0.38671(10) 0.0241(2) Uani 1 1 d . . . . .
H20A H 0.6216 0.3616 0.4366 0.036 Uiso 1 1 calc GR . . . .
H20B H 0.4945 0.3648 0.3965 0.036 Uiso 1 1 calc GR . . . .
H20C H 0.5640 0.4595 0.3591 0.036 Uiso 1 1 calc GR . . . .
C21 C 0.58878(13) 0.31145(15) 0.26061(10) 0.0241(2) Uani 1 1 d . . . . .
H21A H 0.5729 0.3933 0.2312 0.036 Uiso 1 1 calc GR . . . .
H21B H 0.5061 0.2987 0.2735 0.036 Uiso 1 1 calc GR . . . .
H21C H 0.6405 0.2552 0.2288 0.036 Uiso 1 1 calc GR . . . .
C22 C 1.24057(12) 0.58378(18) 0.37741(12) 0.0294(3) Uani 1 1 d . . . . .
H22A H 1.3139 0.5795 0.4076 0.044 Uiso 1 1 calc GR . . . .
H22B H 1.2468 0.6246 0.3232 0.044 Uiso 1 1 calc GR . . . .
H22C H 1.2419 0.5029 0.3785 0.044 Uiso 1 1 calc GR . . . .
C23 C 1.11001(15) 0.59293(16) 0.50015(10) 0.0255(2) Uani 1 1 d . . . . .
H23A H 1.1179 0.5095 0.5044 0.038 Uiso 1 1 calc GR . . . .
H23B H 1.0277 0.6349 0.5229 0.038 Uiso 1 1 calc GR . . . .
H23C H 1.1816 0.5964 0.5283 0.038 Uiso 1 1 calc GR . . . .
C24 C 1.11452(9) 0.65285(10) 0.41322(7) 0.01604(13) Uani 1 1 d . . . . .
C25 C 1.11076(14) 0.78104(13) 0.40795(11) 0.0250(2) Uani 1 1 d . . . . .
H25A H 1.1857 0.7794 0.4355 0.038 Uiso 1 1 calc GR . . . .
H25B H 1.0312 0.8253 0.4321 0.038 Uiso 1 1 calc GR . . . .
H25C H 1.1131 0.8202 0.3529 0.038 Uiso 1 1 calc GR . . . .
C26 C 0.99653(8) 0.65287(8) 0.37077(6) 0.01357(11) Uani 1 1 d . . . . .
C27 C 0.87201(9) 0.71988(10) 0.39374(7) 0.01613(13) Uani 1 1 d . . . . .
H27 H 0.8663 0.7677 0.4307 0.019 Uiso 1 1 calc R . . . .
C28 C 0.75666(8) 0.71991(8) 0.36528(6) 0.01362(11) Uani 1 1 d . . . . .
C29 C 0.62444(9) 0.78736(10) 0.39758(7) 0.01565(13) Uani 1 1 d . . . . .
C30 C 0.54537(11) 0.70294(12) 0.41533(8) 0.02008(17) Uani 1 1 d . . . . .
H30A H 0.5417 0.6728 0.3685 0.030 Uiso 1 1 calc GR . . . .
H30B H 0.4575 0.7463 0.4306 0.030 Uiso 1 1 calc GR . . . .
H30C H 0.5865 0.6358 0.4581 0.030 Uiso 1 1 calc GR . . . .
C31 C 0.55662(11) 0.89570(11) 0.33323(8) 0.01954(16) Uani 1 1 d . . . . .
H31A H 0.6018 0.9536 0.3260 0.029 Uiso 1 1 calc GR . . . .
H31B H 0.4669 0.9329 0.3485 0.029 Uiso 1 1 calc GR . . . .
H31C H 0.5579 0.8697 0.2841 0.029 Uiso 1 1 calc GR . . . .
C32 C 0.63284(13) 0.83147(16) 0.47139(9) 0.0242(2) Uani 1 1 d . . . . .
H32A H 0.6784 0.7635 0.5125 0.036 Uiso 1 1 calc GR . . . .
H32B H 0.5455 0.8712 0.4892 0.036 Uiso 1 1 calc GR . . . .
H32C H 0.6800 0.8879 0.4597 0.036 Uiso 1 1 calc GR . . . .
C33 C 1.01905(11) 0.89698(11) 0.15306(8) 0.01856(15) Uani 1 1 d . . . . .
H33A H 1.0465 0.9664 0.1476 0.028 Uiso 1 1 calc GR . . . .
H33B H 1.0655 0.8492 0.1151 0.028 Uiso 1 1 calc GR . . . .
H33C H 1.0383 0.8484 0.2062 0.028 Uiso 1 1 calc GR . . . .
C34 C 0.80328(15) 1.01283(14) 0.19842(11) 0.0265(3) Uani 1 1 d . . . . .
H34A H 0.8230 0.9629 0.2511 0.040 Uiso 1 1 calc GR . . . .
H34B H 0.7098 1.0415 0.1894 0.040 Uiso 1 1 calc GR . . . .
H34C H 0.8326 1.0811 0.1935 0.040 Uiso 1 1 calc GR . . . .
C35 C 0.84216(13) 1.01585(12) 0.05460(10) 0.0232(2) Uani 1 1 d . . . . .
H35A H 0.8776 1.0807 0.0475 0.035 Uiso 1 1 calc GR . . . .
H35B H 0.7483 1.0496 0.0469 0.035 Uiso 1 1 calc GR . . . .
H35C H 0.8810 0.9662 0.0163 0.035 Uiso 1 1 calc GR . . . .
C36 C 0.87289(10) 0.93921(9) 0.13773(7) 0.01601(13) Uani 1 1 d . . . . .
C37 C 0.82704(9) 0.83191(8) 0.14652(6) 0.01420(11) Uani 1 1 d . . . . .
C38 C 0.69473(9) 0.85340(9) 0.13282(7) 0.01608(13) Uani 1 1 d . . . . .
H38 H 0.6385 0.9338 0.1196 0.019 Uiso 1 1 calc R . . . .
C39 C 0.64225(9) 0.76258(8) 0.13762(6) 0.01425(11) Uani 1 1 d . . . . .
C40 C 0.49604(9) 0.79297(9) 0.12387(7) 0.01515(12) Uani 1 1 d . . . . .
C41 C 0.41742(11) 0.92649(11) 0.10799(8) 0.01955(16) Uani 1 1 d . . . . .
H41A H 0.4250 0.9594 0.1528 0.029 Uiso 1 1 calc GR . . . .
H41B H 0.3265 0.9381 0.1000 0.029 Uiso 1 1 calc GR . . . .
H41C H 0.4505 0.9674 0.0610 0.029 Uiso 1 1 calc GR . . . .
C42 C 0.48212(11) 0.74143(12) 0.05391(8) 0.01973(16) Uani 1 1 d . . . . .
H42A H 0.5086 0.7861 0.0059 0.030 Uiso 1 1 calc GR . . . .
H42B H 0.3918 0.7481 0.0490 0.030 Uiso 1 1 calc GR . . . .
H42C H 0.5371 0.6573 0.0622 0.030 Uiso 1 1 calc GR . . . .
C43 C 0.44219(12) 0.73004(12) 0.19768(8) 0.01920(15) Uani 1 1 d . . . . .
H43A H 0.4946 0.6452 0.2100 0.029 Uiso 1 1 calc GR . . . .
H43B H 0.3526 0.7388 0.1882 0.029 Uiso 1 1 calc GR . . . .
H43C H 0.4452 0.7662 0.2417 0.029 Uiso 1 1 calc GR . . . .

loop_
_atom_site_aniso_label
_atom_site_aniso_U_11
_atom_site_aniso_U_22
_atom_site_aniso_U_33
_atom_site_aniso_U_23
_atom_site_aniso_U_13
_atom_site_aniso_U_12
Dy1 0.00853(1) 0.00982(1) 0.01409(2) -0.00412(1) 0.00045(1) -0.00262(1)
N1 0.0120(2) 0.0145(2) 0.0178(3) -0.0064(2) 0.00199(19) -0.00494(18)
N2 0.0128(2) 0.0154(2) 0.0168(3) -0.0066(2) 0.00074(19) -0.00520(19)
O1 0.01122(18) 0.01150(18) 0.0217(3) -0.00337(19) -0.00073(18) -0.00314(15)
O2 0.01060(17) 0.01219(19) 0.0205(3) -0.00326(18) 0.00095(17) -0.00369(15)
O3 0.01087(18) 0.0156(2) 0.0199(3) -0.0079(2) 0.00004(18) -0.00336(17)
O4 0.01152(18) 0.0175(2) 0.0192(3) -0.0096(2) 0.00082(18) -0.00323(18)
O5 0.0124(2) 0.01209(19) 0.0232(3) -0.0032(2) -0.0005(2) -0.00321(17)
O6 0.0136(2) 0.01247(19) 0.0211(3) -0.0035(2) -0.0033(2) -0.00283(17)
C1 0.0132(3) 0.0181(3) 0.0204(4) -0.0078(3) 0.0017(2) -0.0062(2)
C2 0.0126(3) 0.0239(4) 0.0238(5) -0.0090(4) 0.0015(3) -0.0067(3)
C3 0.0130(3) 0.0293(5) 0.0285(6) -0.0143(4) 0.0053(3) -0.0071(3)
C4 0.0141(3) 0.0245(4) 0.0262(5) -0.0138(4) 0.0051(3) -0.0054(3)
C5 0.0126(2) 0.0153(3) 0.0178(3) -0.0066(2) 0.0023(2) -0.0044(2)
C6 0.0144(3) 0.0142(3) 0.0161(3) -0.0061(2) 0.0014(2) -0.0048(2)
C7 0.0203(4) 0.0182(3) 0.0188(4) -0.0090(3) 0.0035(3) -0.0079(3)
C8 0.0246(4) 0.0204(4) 0.0198(4) -0.0097(3) 0.0014(3) -0.0105(3)
C9 0.0210(4) 0.0215(4) 0.0215(4) -0.0085(3) -0.0004(3) -0.0106(3)
C10 0.0154(3) 0.0195(3) 0.0195(4) -0.0079(3) 0.0003(3) -0.0077(3)
C11 0.0114(3) 0.0173(3) 0.0312(6) -0.0020(3) -0.0009(3) -0.0034(2)
C12 0.0187(4) 0.0194(4) 0.0255(5) -0.0106(4) 0.0007(3) -0.0017(3)
C13 0.0168(3) 0.0173(3) 0.0213(4) -0.0012(3) -0.0027(3) -0.0035(3)
C14 0.0113(2) 0.0127(2) 0.0199(4) -0.0040(2) -0.0003(2) -0.0015(2)
C15 0.0103(2) 0.0120(2) 0.0173(3) -0.0039(2) 0.0000(2) -0.00252(18)
C16 0.0111(2) 0.0123(2) 0.0236(4) -0.0035(2) 0.0010(2) -0.0036(2)
C17 0.0103(2) 0.0128(2) 0.0180(3) -0.0042(2) 0.0015(2) -0.00414(19)
C18 0.0115(2) 0.0158(3) 0.0214(4) -0.0055(3) 0.0029(2) -0.0055(2)
C19 0.0179(4) 0.0179(4) 0.0303(6) -0.0031(4) 0.0044(4) -0.0083(3)
C20 0.0182(4) 0.0230(4) 0.0343(7) -0.0129(4) 0.0121(4) -0.0090(3)
C21 0.0174(4) 0.0295(6) 0.0283(6) -0.0044(5) -0.0028(4) -0.0121(4)
C22 0.0119(3) 0.0404(8) 0.0406(8) -0.0244(7) -0.0004(4) -0.0050(4)
C23 0.0219(4) 0.0308(6) 0.0241(5) 0.0011(4) -0.0070(4) -0.0124(4)
C24 0.0123(2) 0.0164(3) 0.0207(4) -0.0063(3) -0.0019(2) -0.0046(2)
C25 0.0225(4) 0.0193(4) 0.0363(7) -0.0053(4) -0.0066(4) -0.0099(4)
C26 0.0108(2) 0.0133(2) 0.0173(3) -0.0053(2) -0.0007(2) -0.00349(19)
C27 0.0116(2) 0.0181(3) 0.0201(4) -0.0094(3) -0.0003(2) -0.0034(2)
C28 0.0106(2) 0.0141(2) 0.0162(3) -0.0057(2) 0.0006(2) -0.00262(19)
C29 0.0114(2) 0.0175(3) 0.0182(3) -0.0076(3) 0.0014(2) -0.0029(2)
C30 0.0160(3) 0.0221(4) 0.0227(5) -0.0062(3) 0.0042(3) -0.0071(3)
C31 0.0144(3) 0.0163(3) 0.0252(5) -0.0057(3) 0.0009(3) -0.0012(3)
C32 0.0174(4) 0.0338(6) 0.0241(5) -0.0174(5) 0.0030(3) -0.0056(4)
C33 0.0174(3) 0.0185(3) 0.0225(4) -0.0065(3) -0.0001(3) -0.0081(3)
C34 0.0257(5) 0.0244(5) 0.0363(7) -0.0188(5) 0.0107(5) -0.0117(4)
C35 0.0206(4) 0.0191(4) 0.0271(6) 0.0033(4) -0.0022(4) -0.0080(3)
C36 0.0156(3) 0.0133(3) 0.0199(4) -0.0051(2) 0.0021(3) -0.0054(2)
C37 0.0130(2) 0.0120(2) 0.0176(3) -0.0034(2) 0.0009(2) -0.0042(2)
C38 0.0126(2) 0.0127(2) 0.0221(4) -0.0034(2) -0.0006(2) -0.0033(2)
C39 0.0116(2) 0.0133(2) 0.0170(3) -0.0035(2) -0.0012(2) -0.0027(2)
C40 0.0116(2) 0.0166(3) 0.0168(3) -0.0046(2) -0.0004(2) -0.0034(2)
C41 0.0134(3) 0.0181(3) 0.0240(5) -0.0047(3) 0.0000(3) -0.0013(3)
C42 0.0151(3) 0.0245(4) 0.0193(4) -0.0084(3) -0.0016(3) -0.0037(3)
C43 0.0171(3) 0.0225(4) 0.0192(4) -0.0040(3) 0.0008(3) -0.0086(3)

_geom_special_details            
;
 All esds (except the esd in the dihedral angle between two l.s. planes)
 are estimated using the full covariance matrix.  The cell esds are taken
 into account individually in the estimation of esds in distances, angles
 and torsion angles; correlations between esds in cell parameters are only
 used when they are defined by crystal symmetry.  An approximate (isotropic)
 treatment of cell esds is used for estimating esds involving l.s. planes.
;
loop_
_geom_bond_atom_site_label_1
_geom_bond_atom_site_label_2
_geom_bond_distance
_geom_bond_site_symmetry_2
_geom_bond_publ_flag
Dy1 N1 2.5870(8) . ?
Dy1 N2 2.5887(8) . ?
Dy1 O1 2.3027(8) . ?
Dy1 O2 2.3084(7) . ?
Dy1 O3 2.3539(8) . ?
Dy1 O4 2.2821(7) . ?
Dy1 O5 2.3283(8) . ?
Dy1 O6 2.3425(8) . ?
N1 C1 1.3391(13) . ?
N1 C5 1.3463(13) . ?
N2 C6 1.3508(13) . ?
N2 C10 1.3386(13) . ?
O1 C15 1.2586(12) . ?
O2 C17 1.2707(12) . ?
O3 C26 1.2656(12) . ?
O4 C28 1.2701(12) . ?
O5 C37 1.2611(12) . ?
O6 C39 1.2726(12) . ?
C1 H1 0.9500 . ?
C1 C2 1.3931(15) . ?
C2 H2 0.9500 . ?
C2 C3 1.3887(18) . ?
C3 H3 0.9500 . ?
C3 C4 1.3900(18) . ?
C4 H4 0.9500 . ?
C4 C5 1.3979(14) . ?
C5 C6 1.4845(14) . ?
C6 C7 1.3985(14) . ?
C7 H7 0.9500 . ?
C7 C8 1.3908(17) . ?
C8 H8 0.9500 . ?
C8 C9 1.3900(19) . ?
C9 H9 0.9500 . ?
C9 C10 1.3950(16) . ?
C10 H10 0.9500 . ?
C11 H11A 0.9800 . ?
C11 H11B 0.9800 . ?
C11 H11C 0.9800 . ?
C11 C14 1.5362(15) . ?
C12 H12A 0.9800 . ?
C12 H12B 0.9800 . ?
C12 H12C 0.9800 . ?
C12 C14 1.5375(17) . ?
C13 H13A 0.9800 . ?
C13 H13B 0.9800 . ?
C13 H13C 0.9800 . ?
C13 C14 1.5350(17) . ?
C14 C15 1.5419(12) . ?
C15 C16 1.4138(13) . ?
C16 H16 0.9500 . ?
C16 C17 1.4037(13) . ?
C17 C18 1.5403(13) . ?
C18 C19 1.5302(17) . ?
C18 C20 1.5343(16) . ?
C18 C21 1.5365(19) . ?
C19 H19A 0.9800 . ?
C19 H19B 0.9800 . ?
C19 H19C 0.9800 . ?
C20 H20A 0.9800 . ?
C20 H20B 0.9800 . ?
C20 H20C 0.9800 . ?
C21 H21A 0.9800 . ?
C21 H21B 0.9800 . ?
C21 H21C 0.9800 . ?
C22 H22A 0.9800 . ?
C22 H22B 0.9800 . ?
C22 H22C 0.9800 . ?
C22 C24 1.5273(17) . ?
C23 H23A 0.9800 . ?
C23 H23B 0.9800 . ?
C23 H23C 0.9800 . ?
C23 C24 1.542(2) . ?
C24 C25 1.5356(17) . ?
C24 C26 1.5473(13) . ?
C25 H25A 0.9800 . ?
C25 H25B 0.9800 . ?
C25 H25C 0.9800 . ?
C26 C27 1.4158(13) . ?
C27 H27 0.9500 . ?
C27 C28 1.4013(13) . ?
C28 C29 1.5425(12) . ?
C29 C30 1.5378(17) . ?
C29 C31 1.5361(17) . ?
C29 C32 1.5293(17) . ?
C30 H30A 0.9800 . ?
C30 H30B 0.9800 . ?
C30 H30C 0.9800 . ?
C31 H31A 0.9800 . ?
C31 H31B 0.9800 . ?
C31 H31C 0.9800 . ?
C32 H32A 0.9800 . ?
C32 H32B 0.9800 . ?
C32 H32C 0.9800 . ?
C33 H33A 0.9800 . ?
C33 H33B 0.9800 . ?
C33 H33C 0.9800 . ?
C33 C36 1.5378(16) . ?
C34 H34A 0.9800 . ?
C34 H34B 0.9800 . ?
C34 H34C 0.9800 . ?
C34 C36 1.5355(17) . ?
C35 H35A 0.9800 . ?
C35 H35B 0.9800 . ?
C35 H35C 0.9800 . ?
C35 C36 1.5369(19) . ?
C36 C37 1.5362(14) . ?
C37 C38 1.4200(14) . ?
C38 H38 0.9500 . ?
C38 C39 1.4047(14) . ?
C39 C40 1.5496(13) . ?
C40 C41 1.5318(16) . ?
C40 C42 1.5382(16) . ?
C40 C43 1.5419(17) . ?
C41 H41A 0.9800 . ?
C41 H41B 0.9800 . ?
C41 H41C 0.9800 . ?
C42 H42A 0.9800 . ?
C42 H42B 0.9800 . ?
C42 H42C 0.9800 . ?
C43 H43A 0.9800 . ?
C43 H43B 0.9800 . ?
C43 H43C 0.9800 . ?

loop_
_geom_angle_atom_site_label_1
_geom_angle_atom_site_label_2
_geom_angle_atom_site_label_3
_geom_angle
_geom_angle_site_symmetry_1
_geom_angle_site_symmetry_3
_geom_angle_publ_flag
N1 Dy1 N2 61.99(3) . . ?
O1 Dy1 N1 70.30(3) . . ?
O1 Dy1 N2 76.78(3) . . ?
O1 Dy1 O2 72.62(3) . . ?
O1 Dy1 O3 76.44(3) . . ?
O1 Dy1 O5 135.60(3) . . ?
O1 Dy1 O6 143.58(3) . . ?
O2 Dy1 N1 130.29(3) . . ?
O2 Dy1 N2 78.26(3) . . ?
O2 Dy1 O3 119.84(3) . . ?
O2 Dy1 O5 151.65(3) . . ?
O2 Dy1 O6 81.23(3) . . ?
O3 Dy1 N1 81.79(3) . . ?
O3 Dy1 N2 140.47(3) . . ?
O4 Dy1 N1 148.26(3) . . ?
O4 Dy1 N2 146.36(3) . . ?
O4 Dy1 O1 120.25(3) . . ?
O4 Dy1 O2 80.05(3) . . ?
O4 Dy1 O3 73.05(3) . . ?
O4 Dy1 O5 84.72(3) . . ?
O4 Dy1 O6 78.19(3) . . ?
O5 Dy1 N1 70.93(3) . . ?
O5 Dy1 N2 102.98(3) . . ?
O5 Dy1 O3 77.42(3) . . ?
O5 Dy1 O6 72.29(3) . . ?
O6 Dy1 N1 111.70(3) . . ?
O6 Dy1 N2 73.35(3) . . ?
O6 Dy1 O3 139.68(3) . . ?
C1 N1 Dy1 118.31(7) . . ?
C1 N1 C5 118.43(8) . . ?
C5 N1 Dy1 122.41(6) . . ?
C6 N2 Dy1 122.54(6) . . ?
C10 N2 Dy1 118.69(7) . . ?
C10 N2 C6 118.72(9) . . ?
C15 O1 Dy1 136.79(6) . . ?
C17 O2 Dy1 137.22(6) . . ?
C26 O3 Dy1 135.96(6) . . ?
C28 O4 Dy1 138.47(6) . . ?
C37 O5 Dy1 130.26(7) . . ?
C39 O6 Dy1 128.83(7) . . ?
N1 C1 H1 118.5 . . ?
N1 C1 C2 123.09(10) . . ?
C2 C1 H1 118.5 . . ?
C1 C2 H2 120.8 . . ?
C3 C2 C1 118.48(10) . . ?
C3 C2 H2 120.8 . . ?
C2 C3 H3 120.6 . . ?
C2 C3 C4 118.88(10) . . ?
C4 C3 H3 120.6 . . ?
C3 C4 H4 120.4 . . ?
C3 C4 C5 119.11(11) . . ?
C5 C4 H4 120.4 . . ?
N1 C5 C4 121.98(10) . . ?
N1 C5 C6 115.84(8) . . ?
C4 C5 C6 122.18(9) . . ?
N2 C6 C5 115.95(8) . . ?
N2 C6 C7 121.83(9) . . ?
C7 C6 C5 122.18(9) . . ?
C6 C7 H7 120.5 . . ?
C8 C7 C6 118.92(10) . . ?
C8 C7 H7 120.5 . . ?
C7 C8 H8 120.4 . . ?
C9 C8 C7 119.23(10) . . ?
C9 C8 H8 120.4 . . ?
C8 C9 H9 120.8 . . ?
C8 C9 C10 118.34(10) . . ?
C10 C9 H9 120.8 . . ?
N2 C10 C9 122.92(10) . . ?
N2 C10 H10 118.5 . . ?
C9 C10 H10 118.5 . . ?
H11A C11 H11B 109.5 . . ?
H11A C11 H11C 109.5 . . ?
H11B C11 H11C 109.5 . . ?
C14 C11 H11A 109.5 . . ?
C14 C11 H11B 109.5 . . ?
C14 C11 H11C 109.5 . . ?
H12A C12 H12B 109.5 . . ?
H12A C12 H12C 109.5 . . ?
H12B C12 H12C 109.5 . . ?
C14 C12 H12A 109.5 . . ?
C14 C12 H12B 109.5 . . ?
C14 C12 H12C 109.5 . . ?
H13A C13 H13B 109.5 . . ?
H13A C13 H13C 109.5 . . ?
H13B C13 H13C 109.5 . . ?
C14 C13 H13A 109.5 . . ?
C14 C13 H13B 109.5 . . ?
C14 C13 H13C 109.5 . . ?
C11 C14 C12 109.51(10) . . ?
C11 C14 C13 109.63(10) . . ?
C11 C14 C15 109.58(8) . . ?
C12 C14 C15 108.24(9) . . ?
C13 C14 C12 109.69(10) . . ?
C13 C14 C15 110.17(9) . . ?
O1 C15 C14 116.98(8) . . ?
O1 C15 C16 123.97(8) . . ?
C16 C15 C14 119.05(8) . . ?
C15 C16 H16 118.4 . . ?
C17 C16 C15 123.15(9) . . ?
C17 C16 H16 118.4 . . ?
O2 C17 C16 124.03(8) . . ?
O2 C17 C18 115.15(8) . . ?
C16 C17 C18 120.82(9) . . ?
C19 C18 C17 114.12(9) . . ?
C19 C18 C20 109.15(11) . . ?
C19 C18 C21 109.05(11) . . ?
C20 C18 C17 108.06(9) . . ?
C20 C18 C21 108.78(11) . . ?
C21 C18 C17 107.55(10) . . ?
C18 C19 H19A 109.5 . . ?
C18 C19 H19B 109.5 . . ?
C18 C19 H19C 109.5 . . ?
H19A C19 H19B 109.5 . . ?
H19A C19 H19C 109.5 . . ?
H19B C19 H19C 109.5 . . ?
C18 C20 H20A 109.5 . . ?
C18 C20 H20B 109.5 . . ?
C18 C20 H20C 109.5 . . ?
H20A C20 H20B 109.5 . . ?
H20A C20 H20C 109.5 . . ?
H20B C20 H20C 109.5 . . ?
C18 C21 H21A 109.5 . . ?
C18 C21 H21B 109.5 . . ?
C18 C21 H21C 109.5 . . ?
H21A C21 H21B 109.5 . . ?
H21A C21 H21C 109.5 . . ?
H21B C21 H21C 109.5 . . ?
H22A C22 H22B 109.5 . . ?
H22A C22 H22C 109.5 . . ?
H22B C22 H22C 109.5 . . ?
C24 C22 H22A 109.5 . . ?
C24 C22 H22B 109.5 . . ?
C24 C22 H22C 109.5 . . ?
H23A C23 H23B 109.5 . . ?
H23A C23 H23C 109.5 . . ?
H23B C23 H23C 109.5 . . ?
C24 C23 H23A 109.5 . . ?
C24 C23 H23B 109.5 . . ?
C24 C23 H23C 109.5 . . ?
C22 C24 C23 109.08(13) . . ?
C22 C24 C25 109.04(12) . . ?
C22 C24 C26 110.77(9) . . ?
C23 C24 C26 108.65(9) . . ?
C25 C24 C23 108.72(12) . . ?
C25 C24 C26 110.55(9) . . ?
C24 C25 H25A 109.5 . . ?
C24 C25 H25B 109.5 . . ?
C24 C25 H25C 109.5 . . ?
H25A C25 H25B 109.5 . . ?
H25A C25 H25C 109.5 . . ?
H25B C25 H25C 109.5 . . ?
O3 C26 C24 118.06(8) . . ?
O3 C26 C27 124.15(9) . . ?
C27 C26 C24 117.76(8) . . ?
C26 C27 H27 118.0 . . ?
C28 C27 C26 123.94(9) . . ?
C28 C27 H27 118.0 . . ?
O4 C28 C27 124.13(8) . . ?
O4 C28 C29 114.69(8) . . ?
C27 C28 C29 121.17(9) . . ?
C30 C29 C28 107.83(9) . . ?
C31 C29 C28 107.49(9) . . ?
C31 C29 C30 109.56(10) . . ?
C32 C29 C28 114.14(9) . . ?
C32 C29 C30 109.23(11) . . ?
C32 C29 C31 108.52(10) . . ?
C29 C30 H30A 109.5 . . ?
C29 C30 H30B 109.5 . . ?
C29 C30 H30C 109.5 . . ?
H30A C30 H30B 109.5 . . ?
H30A C30 H30C 109.5 . . ?
H30B C30 H30C 109.5 . . ?
C29 C31 H31A 109.5 . . ?
C29 C31 H31B 109.5 . . ?
C29 C31 H31C 109.5 . . ?
H31A C31 H31B 109.5 . . ?
H31A C31 H31C 109.5 . . ?
H31B C31 H31C 109.5 . . ?
C29 C32 H32A 109.5 . . ?
C29 C32 H32B 109.5 . . ?
C29 C32 H32C 109.5 . . ?
H32A C32 H32B 109.5 . . ?
H32A C32 H32C 109.5 . . ?
H32B C32 H32C 109.5 . . ?
H33A C33 H33B 109.5 . . ?
H33A C33 H33C 109.5 . . ?
H33B C33 H33C 109.5 . . ?
C36 C33 H33A 109.5 . . ?
C36 C33 H33B 109.5 . . ?
C36 C33 H33C 109.5 . . ?
H34A C34 H34B 109.5 . . ?
H34A C34 H34C 109.5 . . ?
H34B C34 H34C 109.5 . . ?
C36 C34 H34A 109.5 . . ?
C36 C34 H34B 109.5 . . ?
C36 C34 H34C 109.5 . . ?
H35A C35 H35B 109.5 . . ?
H35A C35 H35C 109.5 . . ?
H35B C35 H35C 109.5 . . ?
C36 C35 H35A 109.5 . . ?
C36 C35 H35B 109.5 . . ?
C36 C35 H35C 109.5 . . ?
C34 C36 C33 108.05(11) . . ?
C34 C36 C35 110.23(12) . . ?
C35 C36 C33 109.68(10) . . ?
C37 C36 C33 110.54(8) . . ?
C37 C36 C34 108.97(9) . . ?
C37 C36 C35 109.35(10) . . ?
O5 C37 C36 117.06(9) . . ?
O5 C37 C38 124.25(9) . . ?
C38 C37 C36 118.69(8) . . ?
C37 C38 H38 118.1 . . ?
C39 C38 C37 123.78(9) . . ?
C39 C38 H38 118.1 . . ?
O6 C39 C38 123.88(9) . . ?
O6 C39 C40 115.29(9) . . ?
C38 C39 C40 120.83(8) . . ?
C41 C40 C39 114.54(9) . . ?
C41 C40 C42 109.24(10) . . ?
C41 C40 C43 108.73(9) . . ?
C42 C40 C39 107.73(8) . . ?
C42 C40 C43 109.00(10) . . ?
C43 C40 C39 107.48(9) . . ?
C40 C41 H41A 109.5 . . ?
C40 C41 H41B 109.5 . . ?
C40 C41 H41C 109.5 . . ?
H41A C41 H41B 109.5 . . ?
H41A C41 H41C 109.5 . . ?
H41B C41 H41C 109.5 . . ?
C40 C42 H42A 109.5 . . ?
C40 C42 H42B 109.5 . . ?
C40 C42 H42C 109.5 . . ?
H42A C42 H42B 109.5 . . ?
H42A C42 H42C 109.5 . . ?
H42B C42 H42C 109.5 . . ?
C40 C43 H43A 109.5 . . ?
C40 C43 H43B 109.5 . . ?
C40 C43 H43C 109.5 . . ?
H43A C43 H43B 109.5 . . ?
H43A C43 H43C 109.5 . . ?
H43B C43 H43C 109.5 . . ?

_shelx_SHELXL_version_number     2014/7
_olex2_submission_special_instructions 'No special instructions were received'
####################################################################### 
# 
# This file contains crystal structure data downloaded from the 
# Cambridge Structural Database (CSD) hosted by the Cambridge 
# Crystallographic Data Centre (CCDC).
# 
# Full information about CCDC data access policies and citation 
# guidelines are available at http://www.ccdc.cam.ac.uk/access/V1 
# 
# Audit and citation data items may have been added by the CCDC. 
# Please retain this information to preserve the provenance of 
# this file and to allow appropriate attribution of the data. 
# 
#######################################################################

data_100k
_database_code_depnum_ccdc_archive 'CCDC 1045632'
_audit_update_record             
;
2015-01-26 deposited with the CCDC.
2015-05-13 downloaded from the CCDC.
;
_audit_creation_date             2015-01-26
_audit_creation_method           
;
Olex2 1.2
(compiled 2015.01.19 svn.r3143 for OlexSys, GUI svn.r4992)
;
_chemical_name_common            ?
_chemical_name_systematic        ?
_chemical_formula_moiety         'C43 H65 Dy N2 O6'
_chemical_formula_sum            'C43 H65 Dy N2 O6'
_chemical_formula_weight         868.47
_chemical_melting_point          ?
loop_
_atom_type_symbol
_atom_type_description
_atom_type_scat_dispersion_real
_atom_type_scat_dispersion_imag
_atom_type_scat_source
C C 0.0033 0.0016 'International Tables Vol C Tables 4.2.6.8 and 6.1.1.4'
H H 0.0000 0.0000 'International Tables Vol C Tables 4.2.6.8 and 6.1.1.4'
Dy Dy -0.1892 4.4098 'International Tables Vol C Tables 4.2.6.8 and 6.1.1.4'
N N 0.0061 0.0033 'International Tables Vol C Tables 4.2.6.8 and 6.1.1.4'
O O 0.0106 0.0060 'International Tables Vol C Tables 4.2.6.8 and 6.1.1.4'

_shelx_space_group_comment       
;
The symmetry employed for this shelxl refinement is uniquely defined
by the following loop, which should always be used as a source of
symmetry information in preference to the above space-group names.
They are only intended as comments.
;
_space_group_crystal_system      triclinic
_space_group_IT_number           2
_space_group_name_H-M_alt        'P -1'
_space_group_name_Hall           '-P 1'
loop_
_space_group_symop_operation_xyz
'x, y, z'
'-x, -y, -z'

_cell_length_a                   11.0141(5)
_cell_length_b                   12.2286(5)
_cell_length_c                   17.5325(7)
_cell_angle_alpha                77.161(4)
_cell_angle_beta                 85.753(3)
_cell_angle_gamma                69.723(4)
_cell_volume                     2159.67(17)
_cell_formula_units_Z            2
_cell_measurement_reflns_used    ?
_cell_measurement_temperature    100(1)
_cell_measurement_theta_max      ?
_cell_measurement_theta_min      ?
_shelx_estimated_absorpt_T_max   ?
_shelx_estimated_absorpt_T_min   ?
_exptl_absorpt_coefficient_mu    1.775
_exptl_absorpt_correction_T_max  0.8588
_exptl_absorpt_correction_T_min  0.5917
_exptl_absorpt_correction_type   Numerical
_exptl_absorpt_process_details   'Blessing, 1995'
_exptl_absorpt_special_details   
; 
 ? 
;
_exptl_crystal_colour            'clear light colourless'
_exptl_crystal_colour_lustre     clear
_exptl_crystal_colour_modifier   light
_exptl_crystal_colour_primary    colourless
_exptl_crystal_density_diffrn    1.336
_exptl_crystal_density_meas      ?
_exptl_crystal_density_method    ?
_exptl_crystal_description       irregular
_exptl_crystal_F_000             902
_exptl_crystal_preparation       ?
_exptl_crystal_size_max          0.2
_exptl_crystal_size_mid          0.2
_exptl_crystal_size_min          0.1
_exptl_transmission_factor_max   ?
_exptl_transmission_factor_min   ?
_diffrn_reflns_av_R_equivalents  0.0438
_diffrn_reflns_av_unetI/netI     0.0591
_diffrn_reflns_Laue_measured_fraction_full 0.997
_diffrn_reflns_Laue_measured_fraction_max 0.829
_diffrn_reflns_limit_h_max       14
_diffrn_reflns_limit_h_min       -12
_diffrn_reflns_limit_k_max       15
_diffrn_reflns_limit_k_min       -16
_diffrn_reflns_limit_l_max       23
_diffrn_reflns_limit_l_min       -22
_diffrn_reflns_number            19771
_diffrn_reflns_point_group_measured_fraction_full 0.997
_diffrn_reflns_point_group_measured_fraction_max 0.829
_diffrn_reflns_theta_full        25.242
_diffrn_reflns_theta_max         28.485
_diffrn_reflns_theta_min         2.940
_diffrn_ambient_temperature      100(1)
_diffrn_detector_area_resol_mean ?
_diffrn_measured_fraction_theta_full 0.997
_diffrn_measured_fraction_theta_max 0.829
_diffrn_measurement_device_type  ?
_diffrn_measurement_method       ?
_diffrn_radiation_type           MoK\a
_diffrn_radiation_wavelength     0.71073
_diffrn_source                   ?
_diffrn_special_details          ?
_reflns_Friedel_coverage         0.000
_reflns_Friedel_fraction_full    .
_reflns_Friedel_fraction_max     .
_reflns_number_gt                8290
_reflns_number_total             9081
_reflns_special_details          
;
 Reflections were merged by SHELXL according to the crystal
 class for the calculation of statistics and refinement.
 
 _reflns_Friedel_fraction is defined as the number of unique
 Friedel pairs measured divided by the number that would be
 possible theoretically, ignoring centric projections and
 systematic absences.
;
_reflns_threshold_expression     'I > 2\s(I)'
_computing_cell_refinement       ?
_computing_data_collection       ?
_computing_data_reduction        ?
_computing_molecular_graphics    'Olex2 (Dolomanov et al., 2009)'
_computing_publication_material  'Olex2 (Dolomanov et al., 2009)'
_computing_structure_refinement  'ShelXL (Sheldrick, 2008)'
_computing_structure_solution    ?
_refine_diff_density_max         1.863
_refine_diff_density_min         -1.594
_refine_diff_density_rms         0.127
_refine_ls_extinction_coef       .
_refine_ls_extinction_method     none
_refine_ls_goodness_of_fit_ref   1.037
_refine_ls_hydrogen_treatment    constr
_refine_ls_matrix_type           full
_refine_ls_number_parameters     487
_refine_ls_number_reflns         9081
_refine_ls_number_restraints     0
_refine_ls_R_factor_all          0.0410
_refine_ls_R_factor_gt           0.0359
_refine_ls_restrained_S_all      1.037
_refine_ls_shift/su_max          0.002
_refine_ls_shift/su_mean         0.000
_refine_ls_structure_factor_coef Fsqd
_refine_ls_weighting_details     
'w=1/[\s^2^(Fo^2^)+(0.0404P)^2^+1.0179P] where P=(Fo^2^+2Fc^2^)/3'
_refine_ls_weighting_scheme      calc
_refine_ls_wR_factor_gt          0.0809
_refine_ls_wR_factor_ref         0.0842
_refine_special_details          ?
_olex2_refinement_description    
;
1. Fixed Uiso
 At 1.2 times of:
  All C(H) groups
 At 1.5 times of:
  All C(H,H,H) groups
2.a Aromatic/amide H refined with riding coordinates:
 C1(H1), C2(H2), C3(H3), C4(H4), C7(H7), C8(H8), C9(H9), C10(H10), C16(H16),
 C27(H27), C38(H38)
2.b Idealised Me refined as rotating group:
 C11(H11A,H11B,H11C), C12(H12A,H12B,H12C), C13(H13A,H13B,H13C), C19(H19A,H19B,
 H19C), C20(H20A,H20B,H20C), C21(H21A,H21B,H21C), C22(H22A,H22B,H22C), C23(H23A,
 H23B,H23C), C25(H25A,H25B,H25C), C30(H30A,H30B,H30C), C31(H31A,H31B,H31C),
 C32(H32A,H32B,H32C), C33(H33A,H33B,H33C), C34(H34A,H34B,H34C), C35(H35A,H35B,
 H35C), C41(H41A,H41B,H41C), C42(H42A,H42B,H42C), C43(H43A,H43B,H43C)
;
_atom_sites_solution_hydrogens   geom
_atom_sites_solution_primary     ?
_atom_sites_solution_secondary   ?
loop_
_atom_site_label
_atom_site_type_symbol
_atom_site_fract_x
_atom_site_fract_y
_atom_site_fract_z
_atom_site_U_iso_or_equiv
_atom_site_adp_type
_atom_site_occupancy
_atom_site_site_symmetry_order
_atom_site_calc_flag
_atom_site_refinement_flags_posn
_atom_site_refinement_flags_adp
_atom_site_refinement_flags_occupancy
_atom_site_disorder_assembly
_atom_site_disorder_group
Dy1 Dy 0.88831(2) 0.55139(2) 0.23473(2) 0.00892(6) Uani 1 1 d . . . . .
N1 N 1.1005(3) 0.5047(2) 0.15549(14) 0.0126(6) Uani 1 1 d . . . . .
N2 N 0.9113(3) 0.4320(2) 0.12630(14) 0.0119(5) Uani 1 1 d . . . . .
O1 O 1.0283(2) 0.36524(19) 0.28845(12) 0.0128(5) Uani 1 1 d . . . . .
O2 O 0.7654(2) 0.43347(19) 0.28408(12) 0.0127(5) Uani 1 1 d . . . . .
O3 O 1.0161(2) 0.59065(19) 0.31897(12) 0.0135(5) Uani 1 1 d . . . . .
O4 O 0.7500(2) 0.66688(19) 0.31199(12) 0.0137(5) Uani 1 1 d . . . . .
O5 O 0.9105(2) 0.72955(19) 0.16560(13) 0.0144(5) Uani 1 1 d . . . . .
O6 O 0.7086(2) 0.65154(19) 0.15329(12) 0.0134(5) Uani 1 1 d . . . . .
C1 C 1.1933(3) 0.5423(3) 0.17270(18) 0.0153(7) Uani 1 1 d . . . . .
H1 H 1.1725 0.5977 0.2060 0.018 Uiso 1 1 calc R . . . .
C2 C 1.3183(3) 0.5045(3) 0.14441(19) 0.0191(7) Uani 1 1 d . . . . .
H2 H 1.3817 0.5333 0.1581 0.023 Uiso 1 1 calc R . . . .
C3 C 1.3489(3) 0.4243(3) 0.0960(2) 0.0223(8) Uani 1 1 d . . . . .
H3 H 1.4343 0.3960 0.0763 0.027 Uiso 1 1 calc R . . . .
C4 C 1.2540(3) 0.3855(3) 0.0765(2) 0.0204(8) Uani 1 1 d . . . . .
H4 H 1.2729 0.3305 0.0430 0.024 Uiso 1 1 calc R . . . .
C5 C 1.1304(3) 0.4284(3) 0.10668(17) 0.0132(7) Uani 1 1 d . . . . .
C6 C 1.0223(3) 0.3931(3) 0.08707(17) 0.0119(6) Uani 1 1 d . . . . .
C7 C 1.0336(4) 0.3273(3) 0.03000(18) 0.0175(7) Uani 1 1 d . . . . .
H7 H 1.1124 0.3021 0.0023 0.021 Uiso 1 1 calc R . . . .
C8 C 0.9282(4) 0.2994(3) 0.01435(19) 0.0192(8) Uani 1 1 d . . . . .
H8 H 0.9334 0.2549 -0.0246 0.023 Uiso 1 1 calc R . . . .
C9 C 0.8152(4) 0.3368(3) 0.05579(19) 0.0199(7) Uani 1 1 d . . . . .
H9 H 0.7421 0.3171 0.0466 0.024 Uiso 1 1 calc R . . . .
C10 C 0.8102(3) 0.4035(3) 0.11095(19) 0.0163(7) Uani 1 1 d . . . . .
H10 H 0.7320 0.4300 0.1390 0.020 Uiso 1 1 calc R . . . .
C11 C 1.2643(3) 0.2078(3) 0.3106(2) 0.0216(8) Uani 1 1 d . . . . .
H11A H 1.3470 0.1420 0.3200 0.032 Uiso 1 1 calc GR . . . .
H11B H 1.2550 0.2600 0.3474 0.032 Uiso 1 1 calc GR . . . .
H11C H 1.2619 0.2536 0.2569 0.032 Uiso 1 1 calc GR . . . .
C12 C 1.1622(4) 0.0814(3) 0.2626(2) 0.0240(8) Uani 1 1 d . . . . .
H12A H 1.1563 0.1304 0.2097 0.036 Uiso 1 1 calc GR . . . .
H12B H 1.0911 0.0492 0.2709 0.036 Uiso 1 1 calc GR . . . .
H12C H 1.2451 0.0155 0.2689 0.036 Uiso 1 1 calc GR . . . .
C13 C 1.1604(3) 0.0813(3) 0.40575(19) 0.0199(7) Uani 1 1 d . . . . .
H13A H 1.2472 0.0218 0.4152 0.030 Uiso 1 1 calc GR . . . .
H13B H 1.0964 0.0409 0.4112 0.030 Uiso 1 1 calc GR . . . .
H13C H 1.1421 0.1327 0.4439 0.030 Uiso 1 1 calc GR . . . .
C14 C 1.1531(3) 0.1577(3) 0.32246(19) 0.0153(7) Uani 1 1 d . . . . .
C15 C 1.0232(3) 0.2613(3) 0.31086(17) 0.0132(7) Uani 1 1 d . . . . .
C16 C 0.9071(3) 0.2365(3) 0.32426(19) 0.0141(7) Uani 1 1 d . . . . .
H16 H 0.9123 0.1557 0.3414 0.017 Uiso 1 1 calc R . . . .
C17 C 0.7857(3) 0.3232(3) 0.31387(17) 0.0130(7) Uani 1 1 d . . . . .
C18 C 0.6611(3) 0.2920(3) 0.33642(19) 0.0159(7) Uani 1 1 d . . . . .
C19 C 0.6877(4) 0.1637(3) 0.3819(2) 0.0228(8) Uani 1 1 d . . . . .
H19A H 0.6054 0.1502 0.3956 0.034 Uiso 1 1 calc GR . . . .
H19B H 0.7361 0.1505 0.4297 0.034 Uiso 1 1 calc GR . . . .
H19C H 0.7386 0.1082 0.3493 0.034 Uiso 1 1 calc GR . . . .
C20 C 0.5782(4) 0.3783(3) 0.3867(2) 0.0256(9) Uani 1 1 d . . . . .
H20A H 0.5626 0.4606 0.3583 0.038 Uiso 1 1 calc GR . . . .
H20B H 0.6236 0.3643 0.4358 0.038 Uiso 1 1 calc GR . . . .
H20C H 0.4952 0.3652 0.3982 0.038 Uiso 1 1 calc GR . . . .
C21 C 0.5884(4) 0.3115(4) 0.2615(2) 0.0250(8) Uani 1 1 d . . . . .
H21A H 0.5062 0.2975 0.2744 0.038 Uiso 1 1 calc GR . . . .
H21B H 0.6408 0.2559 0.2295 0.038 Uiso 1 1 calc GR . . . .
H21C H 0.5713 0.3936 0.2324 0.038 Uiso 1 1 calc GR . . . .
C22 C 1.2391(4) 0.5845(4) 0.3761(3) 0.0391(11) Uani 1 1 d . . . . .
H22A H 1.2394 0.5045 0.3754 0.059 Uiso 1 1 calc GR . . . .
H22B H 1.3126 0.5780 0.4072 0.059 Uiso 1 1 calc GR . . . .
H22C H 1.2461 0.6270 0.3225 0.059 Uiso 1 1 calc GR . . . .
C23 C 1.1114(4) 0.5925(4) 0.4989(2) 0.0330(10) Uani 1 1 d . . . . .
H23A H 1.0308 0.6358 0.5227 0.049 Uiso 1 1 calc GR . . . .
H23B H 1.1853 0.5938 0.5261 0.049 Uiso 1 1 calc GR . . . .
H23C H 1.1165 0.5098 0.5032 0.049 Uiso 1 1 calc GR . . . .
C24 C 1.1139(3) 0.6525(3) 0.41212(19) 0.0168(7) Uani 1 1 d . . . . .
C25 C 1.1106(4) 0.7806(3) 0.4070(2) 0.0293(9) Uani 1 1 d . . . . .
H25A H 1.0327 0.8240 0.4330 0.044 Uiso 1 1 calc GR . . . .
H25B H 1.1094 0.8208 0.3519 0.044 Uiso 1 1 calc GR . . . .
H25C H 1.1875 0.7786 0.4327 0.044 Uiso 1 1 calc GR . . . .
C26 C 0.9956(3) 0.6528(3) 0.37021(18) 0.0138(7) Uani 1 1 d . . . . .
C27 C 0.8720(3) 0.7189(3) 0.39324(19) 0.0153(7) Uani 1 1 d . . . . .
H27 H 0.8668 0.7664 0.4303 0.018 Uiso 1 1 calc R . . . .
C28 C 0.7567(3) 0.7196(3) 0.36549(17) 0.0118(6) Uani 1 1 d . . . . .
C29 C 0.6248(3) 0.7878(3) 0.39733(18) 0.0136(7) Uani 1 1 d . . . . .
C30 C 0.5447(3) 0.7040(3) 0.4149(2) 0.0192(7) Uani 1 1 d . . . . .
H30A H 0.5869 0.6355 0.4567 0.029 Uiso 1 1 calc GR . . . .
H30B H 0.5385 0.6759 0.3677 0.029 Uiso 1 1 calc GR . . . .
H30C H 0.4576 0.7471 0.4317 0.029 Uiso 1 1 calc GR . . . .
C31 C 0.5576(3) 0.8949(3) 0.3339(2) 0.0192(7) Uani 1 1 d . . . . .
H31A H 0.4671 0.9305 0.3484 0.029 Uiso 1 1 calc GR . . . .
H31B H 0.5612 0.8693 0.2843 0.029 Uiso 1 1 calc GR . . . .
H31C H 0.6012 0.9538 0.3279 0.029 Uiso 1 1 calc GR . . . .
C32 C 0.6333(4) 0.8314(4) 0.4713(2) 0.0260(8) Uani 1 1 d . . . . .
H32A H 0.6812 0.8874 0.4600 0.039 Uiso 1 1 calc GR . . . .
H32B H 0.6784 0.7631 0.5124 0.039 Uiso 1 1 calc GR . . . .
H32C H 0.5459 0.8715 0.4890 0.039 Uiso 1 1 calc GR . . . .
C33 C 1.0181(3) 0.8970(3) 0.1530(2) 0.0190(7) Uani 1 1 d . . . . .
H33A H 1.0457 0.9663 0.1480 0.029 Uiso 1 1 calc GR . . . .
H33B H 1.0647 0.8497 0.1149 0.029 Uiso 1 1 calc GR . . . .
H33C H 1.0371 0.8480 0.2060 0.029 Uiso 1 1 calc GR . . . .
C34 C 0.8030(4) 1.0130(3) 0.1980(2) 0.0285(9) Uani 1 1 d . . . . .
H34A H 0.7097 1.0446 0.1875 0.043 Uiso 1 1 calc GR . . . .
H34B H 0.8352 1.0792 0.1945 0.043 Uiso 1 1 calc GR . . . .
H34C H 0.8196 0.9623 0.2506 0.043 Uiso 1 1 calc GR . . . .
C35 C 0.8415(4) 1.0155(3) 0.0547(2) 0.0250(8) Uani 1 1 d . . . . .
H35A H 0.7475 1.0490 0.0471 0.037 Uiso 1 1 calc GR . . . .
H35B H 0.8803 0.9659 0.0164 0.037 Uiso 1 1 calc GR . . . .
H35C H 0.8769 1.0804 0.0475 0.037 Uiso 1 1 calc GR . . . .
C36 C 0.8726(3) 0.9392(3) 0.13745(19) 0.0157(7) Uani 1 1 d . . . . .
C37 C 0.8269(3) 0.8312(3) 0.14655(17) 0.0138(7) Uani 1 1 d . . . . .
C38 C 0.6951(3) 0.8527(3) 0.13303(18) 0.0155(7) Uani 1 1 d . . . . .
H38 H 0.6386 0.9331 0.1202 0.019 Uiso 1 1 calc R . . . .
C39 C 0.6428(3) 0.7623(3) 0.13738(17) 0.0127(6) Uani 1 1 d . . . . .
C40 C 0.4966(3) 0.7931(3) 0.12374(18) 0.0138(7) Uani 1 1 d . . . . .
C41 C 0.4176(3) 0.9260(3) 0.1081(2) 0.0192(7) Uani 1 1 d . . . . .
H41A H 0.4479 0.9666 0.0599 0.029 Uiso 1 1 calc GR . . . .
H41B H 0.4282 0.9596 0.1520 0.029 Uiso 1 1 calc GR . . . .
H41C H 0.3260 0.9370 0.1025 0.029 Uiso 1 1 calc GR . . . .
C42 C 0.4829(4) 0.7413(3) 0.05418(19) 0.0210(8) Uani 1 1 d . . . . .
H42A H 0.5363 0.6567 0.0632 0.031 Uiso 1 1 calc GR . . . .
H42B H 0.5115 0.7845 0.0063 0.031 Uiso 1 1 calc GR . . . .
H42C H 0.3921 0.7496 0.0485 0.031 Uiso 1 1 calc GR . . . .
C43 C 0.4416(4) 0.7304(3) 0.19773(19) 0.0209(8) Uani 1 1 d . . . . .
H43A H 0.3534 0.7357 0.1871 0.031 Uiso 1 1 calc GR . . . .
H43B H 0.4403 0.7694 0.2411 0.031 Uiso 1 1 calc GR . . . .
H43C H 0.4964 0.6463 0.2118 0.031 Uiso 1 1 calc GR . . . .

loop_
_atom_site_aniso_label
_atom_site_aniso_U_11
_atom_site_aniso_U_22
_atom_site_aniso_U_33
_atom_site_aniso_U_23
_atom_site_aniso_U_13
_atom_site_aniso_U_12
Dy1 0.00806(9) 0.00653(8) 0.01161(8) -0.00256(6) -0.00032(6) -0.00132(6)
N1 0.0157(15) 0.0101(13) 0.0105(12) -0.0001(10) -0.0023(11) -0.0033(12)
N2 0.0117(14) 0.0126(13) 0.0103(12) -0.0021(10) -0.0022(11) -0.0024(11)
O1 0.0105(12) 0.0096(11) 0.0178(11) -0.0022(9) -0.0017(9) -0.0030(9)
O2 0.0098(12) 0.0098(11) 0.0167(11) -0.0014(9) 0.0010(9) -0.0021(9)
O3 0.0107(12) 0.0151(12) 0.0149(11) -0.0058(9) 0.0012(9) -0.0031(10)
O4 0.0102(12) 0.0147(12) 0.0165(11) -0.0089(9) 0.0005(9) -0.0012(10)
O5 0.0134(12) 0.0106(12) 0.0187(11) -0.0019(9) 0.0002(9) -0.0041(10)
O6 0.0127(12) 0.0095(11) 0.0180(11) -0.0030(9) -0.0030(9) -0.0031(10)
C1 0.0150(18) 0.0150(17) 0.0167(15) -0.0047(13) -0.0013(13) -0.0051(14)
C2 0.0140(18) 0.0239(19) 0.0209(17) -0.0048(14) -0.0014(14) -0.0080(15)
C3 0.0098(18) 0.029(2) 0.0274(18) -0.0103(16) 0.0056(15) -0.0044(16)
C4 0.0181(19) 0.0230(19) 0.0224(17) -0.0138(15) 0.0029(15) -0.0048(16)
C5 0.0144(17) 0.0104(15) 0.0122(14) -0.0002(12) 0.0018(13) -0.0026(13)
C6 0.0145(17) 0.0056(14) 0.0118(14) 0.0002(12) 0.0012(13) -0.0003(13)
C7 0.024(2) 0.0126(16) 0.0155(15) -0.0051(13) 0.0028(14) -0.0058(15)
C8 0.034(2) 0.0144(17) 0.0137(15) -0.0061(13) -0.0010(15) -0.0110(16)
C9 0.025(2) 0.0177(18) 0.0198(16) -0.0036(14) -0.0038(15) -0.0101(16)
C10 0.0145(18) 0.0168(17) 0.0176(16) -0.0024(13) -0.0002(14) -0.0062(15)
C11 0.0121(18) 0.0134(17) 0.034(2) 0.0001(15) -0.0034(15) -0.0003(14)
C12 0.021(2) 0.0174(18) 0.0294(19) -0.0112(15) -0.0017(16) 0.0031(16)
C13 0.0156(18) 0.0154(17) 0.0222(17) 0.0003(14) -0.0042(14) 0.0009(15)
C14 0.0114(17) 0.0116(16) 0.0194(16) -0.0011(13) -0.0012(13) -0.0008(14)
C15 0.0175(18) 0.0104(15) 0.0108(14) -0.0053(12) 0.0002(13) -0.0019(14)
C16 0.0112(17) 0.0082(15) 0.0215(16) -0.0016(13) 0.0013(13) -0.0026(13)
C17 0.0160(17) 0.0137(16) 0.0120(14) -0.0049(13) 0.0008(13) -0.0071(14)
C18 0.0087(16) 0.0174(17) 0.0225(17) -0.0053(14) 0.0038(14) -0.0057(14)
C19 0.0177(19) 0.0187(18) 0.0324(19) -0.0017(15) 0.0075(16) -0.0103(16)
C20 0.021(2) 0.025(2) 0.036(2) -0.0153(17) 0.0163(17) -0.0114(17)
C21 0.0167(19) 0.033(2) 0.0294(19) -0.0024(17) -0.0024(16) -0.0150(17)
C22 0.013(2) 0.057(3) 0.053(3) -0.035(2) -0.0052(19) -0.004(2)
C23 0.028(2) 0.041(3) 0.029(2) 0.0070(18) -0.0172(17) -0.016(2)
C24 0.0130(17) 0.0169(17) 0.0208(16) -0.0056(14) -0.0043(14) -0.0035(14)
C25 0.024(2) 0.023(2) 0.045(2) -0.0047(18) -0.0121(18) -0.0107(17)
C26 0.0141(17) 0.0108(15) 0.0141(15) 0.0012(13) -0.0010(13) -0.0034(13)
C27 0.0140(18) 0.0165(17) 0.0173(15) -0.0085(13) -0.0008(13) -0.0042(14)
C28 0.0109(17) 0.0099(15) 0.0117(14) -0.0019(12) 0.0027(12) -0.0005(13)
C29 0.0106(16) 0.0162(16) 0.0137(15) -0.0078(13) 0.0017(13) -0.0018(14)
C30 0.0131(18) 0.0228(19) 0.0210(17) -0.0067(15) 0.0076(14) -0.0055(15)
C31 0.0136(18) 0.0161(17) 0.0256(18) -0.0082(14) 0.0019(14) -0.0001(14)
C32 0.0163(19) 0.037(2) 0.0262(18) -0.0210(17) 0.0047(16) -0.0035(17)
C33 0.023(2) 0.0172(17) 0.0207(16) -0.0043(14) -0.0007(15) -0.0106(16)
C34 0.027(2) 0.023(2) 0.043(2) -0.0212(18) 0.0138(19) -0.0130(18)
C35 0.024(2) 0.0199(19) 0.0290(19) 0.0066(15) -0.0033(16) -0.0114(17)
C36 0.0177(18) 0.0099(16) 0.0203(16) -0.0049(13) 0.0043(14) -0.0056(14)
C37 0.0223(19) 0.0100(16) 0.0102(14) -0.0032(12) 0.0024(13) -0.0068(14)
C38 0.0172(18) 0.0069(15) 0.0203(16) -0.0019(13) -0.0013(14) -0.0017(14)
C39 0.0139(17) 0.0139(16) 0.0089(14) -0.0025(12) -0.0005(12) -0.0029(14)
C40 0.0119(17) 0.0159(16) 0.0125(15) -0.0038(13) -0.0011(13) -0.0028(14)
C41 0.0107(17) 0.0195(18) 0.0231(17) -0.0031(14) 0.0000(14) -0.0006(15)
C42 0.0180(19) 0.0256(19) 0.0185(16) -0.0089(15) -0.0012(14) -0.0036(16)
C43 0.023(2) 0.0229(19) 0.0168(16) -0.0003(14) -0.0012(15) -0.0106(16)

_geom_special_details            
;
 All esds (except the esd in the dihedral angle between two l.s. planes)
 are estimated using the full covariance matrix.  The cell esds are taken
 into account individually in the estimation of esds in distances, angles
 and torsion angles; correlations between esds in cell parameters are only
 used when they are defined by crystal symmetry.  An approximate (isotropic)
 treatment of cell esds is used for estimating esds involving l.s. planes.
;
loop_
_geom_bond_atom_site_label_1
_geom_bond_atom_site_label_2
_geom_bond_distance
_geom_bond_site_symmetry_2
_geom_bond_publ_flag
Dy1 N1 2.582(3) . ?
Dy1 N2 2.591(3) . ?
Dy1 O1 2.297(2) . ?
Dy1 O2 2.2988(19) . ?
Dy1 O3 2.342(2) . ?
Dy1 O4 2.281(2) . ?
Dy1 O5 2.329(2) . ?
Dy1 O6 2.328(2) . ?
N1 C1 1.333(4) . ?
N1 C5 1.346(4) . ?
N2 C6 1.346(4) . ?
N2 C10 1.339(4) . ?
O1 C15 1.264(4) . ?
O2 C17 1.279(4) . ?
O3 C26 1.261(4) . ?
O4 C28 1.270(4) . ?
O5 C37 1.254(4) . ?
O6 C39 1.273(4) . ?
C1 H1 0.9500 . ?
C1 C2 1.384(5) . ?
C2 H2 0.9500 . ?
C2 C3 1.376(5) . ?
C3 H3 0.9500 . ?
C3 C4 1.379(5) . ?
C4 H4 0.9500 . ?
C4 C5 1.390(5) . ?
C5 C6 1.485(5) . ?
C6 C7 1.390(4) . ?
C7 H7 0.9500 . ?
C7 C8 1.379(5) . ?
C8 H8 0.9500 . ?
C8 C9 1.381(5) . ?
C9 H9 0.9500 . ?
C9 C10 1.384(5) . ?
C10 H10 0.9500 . ?
C11 H11A 0.9800 . ?
C11 H11B 0.9800 . ?
C11 H11C 0.9800 . ?
C11 C14 1.531(4) . ?
C12 H12A 0.9800 . ?
C12 H12B 0.9800 . ?
C12 H12C 0.9800 . ?
C12 C14 1.529(5) . ?
C13 H13A 0.9800 . ?
C13 H13B 0.9800 . ?
C13 H13C 0.9800 . ?
C13 C14 1.540(4) . ?
C14 C15 1.538(5) . ?
C15 C16 1.405(4) . ?
C16 H16 0.9500 . ?
C16 C17 1.383(5) . ?
C17 C18 1.551(4) . ?
C18 C19 1.530(5) . ?
C18 C20 1.534(5) . ?
C18 C21 1.519(5) . ?
C19 H19A 0.9800 . ?
C19 H19B 0.9800 . ?
C19 H19C 0.9800 . ?
C20 H20A 0.9800 . ?
C20 H20B 0.9800 . ?
C20 H20C 0.9800 . ?
C21 H21A 0.9800 . ?
C21 H21B 0.9800 . ?
C21 H21C 0.9800 . ?
C22 H22A 0.9800 . ?
C22 H22B 0.9800 . ?
C22 H22C 0.9800 . ?
C22 C24 1.517(5) . ?
C23 H23A 0.9800 . ?
C23 H23B 0.9800 . ?
C23 H23C 0.9800 . ?
C23 C24 1.538(5) . ?
C24 C25 1.537(5) . ?
C24 C26 1.541(5) . ?
C25 H25A 0.9800 . ?
C25 H25B 0.9800 . ?
C25 H25C 0.9800 . ?
C26 C27 1.404(5) . ?
C27 H27 0.9500 . ?
C27 C28 1.389(5) . ?
C28 C29 1.538(4) . ?
C29 C30 1.540(4) . ?
C29 C31 1.517(5) . ?
C29 C32 1.528(5) . ?
C30 H30A 0.9800 . ?
C30 H30B 0.9800 . ?
C30 H30C 0.9800 . ?
C31 H31A 0.9800 . ?
C31 H31B 0.9800 . ?
C31 H31C 0.9800 . ?
C32 H32A 0.9800 . ?
C32 H32B 0.9800 . ?
C32 H32C 0.9800 . ?
C33 H33A 0.9800 . ?
C33 H33B 0.9800 . ?
C33 H33C 0.9800 . ?
C33 C36 1.529(5) . ?
C34 H34A 0.9800 . ?
C34 H34B 0.9800 . ?
C34 H34C 0.9800 . ?
C34 C36 1.534(5) . ?
C35 H35A 0.9800 . ?
C35 H35B 0.9800 . ?
C35 H35C 0.9800 . ?
C35 C36 1.531(5) . ?
C36 C37 1.542(4) . ?
C37 C38 1.412(5) . ?
C38 H38 0.9500 . ?
C38 C39 1.398(4) . ?
C39 C40 1.545(5) . ?
C40 C41 1.527(5) . ?
C40 C42 1.532(5) . ?
C40 C43 1.549(4) . ?
C41 H41A 0.9800 . ?
C41 H41B 0.9800 . ?
C41 H41C 0.9800 . ?
C42 H42A 0.9800 . ?
C42 H42B 0.9800 . ?
C42 H42C 0.9800 . ?
C43 H43A 0.9800 . ?
C43 H43B 0.9800 . ?
C43 H43C 0.9800 . ?

loop_
_geom_angle_atom_site_label_1
_geom_angle_atom_site_label_2
_geom_angle_atom_site_label_3
_geom_angle
_geom_angle_site_symmetry_1
_geom_angle_site_symmetry_3
_geom_angle_publ_flag
N1 Dy1 N2 61.69(8) . . ?
O1 Dy1 N1 69.94(8) . . ?
O1 Dy1 N2 76.39(8) . . ?
O1 Dy1 O2 72.66(7) . . ?
O1 Dy1 O3 76.73(8) . . ?
O1 Dy1 O5 135.34(8) . . ?
O1 Dy1 O6 143.38(7) . . ?
O2 Dy1 N1 130.03(8) . . ?
O2 Dy1 N2 78.28(8) . . ?
O2 Dy1 O3 119.94(7) . . ?
O2 Dy1 O5 151.82(8) . . ?
O2 Dy1 O6 81.38(7) . . ?
O3 Dy1 N1 81.92(8) . . ?
O3 Dy1 N2 140.36(8) . . ?
O4 Dy1 N1 148.47(8) . . ?
O4 Dy1 N2 146.43(8) . . ?
O4 Dy1 O1 120.67(8) . . ?
O4 Dy1 O2 80.13(7) . . ?
O4 Dy1 O3 73.10(8) . . ?
O4 Dy1 O5 84.93(8) . . ?
O4 Dy1 O6 78.29(8) . . ?
O5 Dy1 N1 70.85(8) . . ?
O5 Dy1 N2 102.73(8) . . ?
O5 Dy1 O3 77.41(8) . . ?
O6 Dy1 N1 111.47(8) . . ?
O6 Dy1 N2 73.32(8) . . ?
O6 Dy1 O3 139.66(8) . . ?
O6 Dy1 O5 72.23(7) . . ?
C1 N1 Dy1 118.5(2) . . ?
C1 N1 C5 117.8(3) . . ?
C5 N1 Dy1 122.8(2) . . ?
C6 N2 Dy1 122.9(2) . . ?
C10 N2 Dy1 118.6(2) . . ?
C10 N2 C6 118.5(3) . . ?
C15 O1 Dy1 136.9(2) . . ?
C17 O2 Dy1 137.0(2) . . ?
C26 O3 Dy1 135.9(2) . . ?
C28 O4 Dy1 138.1(2) . . ?
C37 O5 Dy1 130.0(2) . . ?
C39 O6 Dy1 129.1(2) . . ?
N1 C1 H1 118.4 . . ?
N1 C1 C2 123.2(3) . . ?
C2 C1 H1 118.4 . . ?
C1 C2 H2 120.7 . . ?
C3 C2 C1 118.6(3) . . ?
C3 C2 H2 120.7 . . ?
C2 C3 H3 120.4 . . ?
C2 C3 C4 119.1(3) . . ?
C4 C3 H3 120.4 . . ?
C3 C4 H4 120.6 . . ?
C3 C4 C5 118.9(3) . . ?
C5 C4 H4 120.6 . . ?
N1 C5 C4 122.3(3) . . ?
N1 C5 C6 115.6(3) . . ?
C4 C5 C6 122.2(3) . . ?
N2 C6 C5 115.7(3) . . ?
N2 C6 C7 122.1(3) . . ?
C7 C6 C5 122.1(3) . . ?
C6 C7 H7 120.6 . . ?
C8 C7 C6 118.7(3) . . ?
C8 C7 H7 120.6 . . ?
C7 C8 H8 120.3 . . ?
C7 C8 C9 119.3(3) . . ?
C9 C8 H8 120.3 . . ?
C8 C9 H9 120.6 . . ?
C8 C9 C10 118.8(3) . . ?
C10 C9 H9 120.6 . . ?
N2 C10 C9 122.5(3) . . ?
N2 C10 H10 118.8 . . ?
C9 C10 H10 118.8 . . ?
H11A C11 H11B 109.5 . . ?
H11A C11 H11C 109.5 . . ?
H11B C11 H11C 109.5 . . ?
C14 C11 H11A 109.5 . . ?
C14 C11 H11B 109.5 . . ?
C14 C11 H11C 109.5 . . ?
H12A C12 H12B 109.5 . . ?
H12A C12 H12C 109.5 . . ?
H12B C12 H12C 109.5 . . ?
C14 C12 H12A 109.5 . . ?
C14 C12 H12B 109.5 . . ?
C14 C12 H12C 109.5 . . ?
H13A C13 H13B 109.5 . . ?
H13A C13 H13C 109.5 . . ?
H13B C13 H13C 109.5 . . ?
C14 C13 H13A 109.5 . . ?
C14 C13 H13B 109.5 . . ?
C14 C13 H13C 109.5 . . ?
C11 C14 C13 109.4(3) . . ?
C11 C14 C15 109.4(3) . . ?
C12 C14 C11 110.1(3) . . ?
C12 C14 C13 109.6(3) . . ?
C12 C14 C15 108.6(3) . . ?
C15 C14 C13 109.7(3) . . ?
O1 C15 C14 116.8(3) . . ?
O1 C15 C16 123.8(3) . . ?
C16 C15 C14 119.4(3) . . ?
C15 C16 H16 118.2 . . ?
C17 C16 C15 123.7(3) . . ?
C17 C16 H16 118.2 . . ?
O2 C17 C16 124.2(3) . . ?
O2 C17 C18 114.3(3) . . ?
C16 C17 C18 121.4(3) . . ?
C19 C18 C17 113.4(3) . . ?
C19 C18 C20 109.2(3) . . ?
C20 C18 C17 107.6(3) . . ?
C21 C18 C17 107.9(3) . . ?
C21 C18 C19 109.4(3) . . ?
C21 C18 C20 109.2(3) . . ?
C18 C19 H19A 109.5 . . ?
C18 C19 H19B 109.5 . . ?
C18 C19 H19C 109.5 . . ?
H19A C19 H19B 109.5 . . ?
H19A C19 H19C 109.5 . . ?
H19B C19 H19C 109.5 . . ?
C18 C20 H20A 109.5 . . ?
C18 C20 H20B 109.5 . . ?
C18 C20 H20C 109.5 . . ?
H20A C20 H20B 109.5 . . ?
H20A C20 H20C 109.5 . . ?
H20B C20 H20C 109.5 . . ?
C18 C21 H21A 109.5 . . ?
C18 C21 H21B 109.5 . . ?
C18 C21 H21C 109.5 . . ?
H21A C21 H21B 109.5 . . ?
H21A C21 H21C 109.5 . . ?
H21B C21 H21C 109.5 . . ?
H22A C22 H22B 109.5 . . ?
H22A C22 H22C 109.5 . . ?
H22B C22 H22C 109.5 . . ?
C24 C22 H22A 109.5 . . ?
C24 C22 H22B 109.5 . . ?
C24 C22 H22C 109.5 . . ?
H23A C23 H23B 109.5 . . ?
H23A C23 H23C 109.5 . . ?
H23B C23 H23C 109.5 . . ?
C24 C23 H23A 109.5 . . ?
C24 C23 H23B 109.5 . . ?
C24 C23 H23C 109.5 . . ?
C22 C24 C23 108.8(3) . . ?
C22 C24 C25 108.7(3) . . ?
C22 C24 C26 111.0(3) . . ?
C23 C24 C26 109.2(3) . . ?
C25 C24 C23 108.5(3) . . ?
C25 C24 C26 110.6(3) . . ?
C24 C25 H25A 109.5 . . ?
C24 C25 H25B 109.5 . . ?
C24 C25 H25C 109.5 . . ?
H25A C25 H25B 109.5 . . ?
H25A C25 H25C 109.5 . . ?
H25B C25 H25C 109.5 . . ?
O3 C26 C24 117.7(3) . . ?
O3 C26 C27 124.2(3) . . ?
C27 C26 C24 118.0(3) . . ?
C26 C27 H27 117.8 . . ?
C28 C27 C26 124.4(3) . . ?
C28 C27 H27 117.8 . . ?
O4 C28 C27 124.0(3) . . ?
O4 C28 C29 114.4(3) . . ?
C27 C28 C29 121.6(3) . . ?
C28 C29 C30 107.7(3) . . ?
C31 C29 C28 107.9(2) . . ?
C31 C29 C30 109.3(3) . . ?
C31 C29 C32 108.7(3) . . ?
C32 C29 C28 114.2(3) . . ?
C32 C29 C30 109.0(3) . . ?
C29 C30 H30A 109.5 . . ?
C29 C30 H30B 109.5 . . ?
C29 C30 H30C 109.5 . . ?
H30A C30 H30B 109.5 . . ?
H30A C30 H30C 109.5 . . ?
H30B C30 H30C 109.5 . . ?
C29 C31 H31A 109.5 . . ?
C29 C31 H31B 109.5 . . ?
C29 C31 H31C 109.5 . . ?
H31A C31 H31B 109.5 . . ?
H31A C31 H31C 109.5 . . ?
H31B C31 H31C 109.5 . . ?
C29 C32 H32A 109.5 . . ?
C29 C32 H32B 109.5 . . ?
C29 C32 H32C 109.5 . . ?
H32A C32 H32B 109.5 . . ?
H32A C32 H32C 109.5 . . ?
H32B C32 H32C 109.5 . . ?
H33A C33 H33B 109.5 . . ?
H33A C33 H33C 109.5 . . ?
H33B C33 H33C 109.5 . . ?
C36 C33 H33A 109.5 . . ?
C36 C33 H33B 109.5 . . ?
C36 C33 H33C 109.5 . . ?
H34A C34 H34B 109.5 . . ?
H34A C34 H34C 109.5 . . ?
H34B C34 H34C 109.5 . . ?
C36 C34 H34A 109.5 . . ?
C36 C34 H34B 109.5 . . ?
C36 C34 H34C 109.5 . . ?
H35A C35 H35B 109.5 . . ?
H35A C35 H35C 109.5 . . ?
H35B C35 H35C 109.5 . . ?
C36 C35 H35A 109.5 . . ?
C36 C35 H35B 109.5 . . ?
C36 C35 H35C 109.5 . . ?
C33 C36 C34 108.0(3) . . ?
C33 C36 C35 110.0(3) . . ?
C33 C36 C37 110.2(3) . . ?
C34 C36 C37 109.0(3) . . ?
C35 C36 C34 110.1(3) . . ?
C35 C36 C37 109.5(3) . . ?
O5 C37 C36 117.2(3) . . ?
O5 C37 C38 124.4(3) . . ?
C38 C37 C36 118.4(3) . . ?
C37 C38 H38 118.1 . . ?
C39 C38 C37 123.8(3) . . ?
C39 C38 H38 118.1 . . ?
O6 C39 C38 124.0(3) . . ?
O6 C39 C40 115.4(3) . . ?
C38 C39 C40 120.7(3) . . ?
C39 C40 C43 107.8(3) . . ?
C41 C40 C39 115.0(3) . . ?
C41 C40 C42 109.4(3) . . ?
C41 C40 C43 108.2(3) . . ?
C42 C40 C39 107.5(3) . . ?
C42 C40 C43 108.8(3) . . ?
C40 C41 H41A 109.5 . . ?
C40 C41 H41B 109.5 . . ?
C40 C41 H41C 109.5 . . ?
H41A C41 H41B 109.5 . . ?
H41A C41 H41C 109.5 . . ?
H41B C41 H41C 109.5 . . ?
C40 C42 H42A 109.5 . . ?
C40 C42 H42B 109.5 . . ?
C40 C42 H42C 109.5 . . ?
H42A C42 H42B 109.5 . . ?
H42A C42 H42C 109.5 . . ?
H42B C42 H42C 109.5 . . ?
C40 C43 H43A 109.5 . . ?
C40 C43 H43B 109.5 . . ?
C40 C43 H43C 109.5 . . ?
H43A C43 H43B 109.5 . . ?
H43A C43 H43C 109.5 . . ?
H43B C43 H43C 109.5 . . ?

loop_
_geom_torsion_atom_site_label_1
_geom_torsion_atom_site_label_2
_geom_torsion_atom_site_label_3
_geom_torsion_atom_site_label_4
_geom_torsion
_geom_torsion_site_symmetry_1
_geom_torsion_site_symmetry_2
_geom_torsion_site_symmetry_3
_geom_torsion_site_symmetry_4
_geom_torsion_publ_flag
Dy1 N1 C1 C2 167.9(2) . . . . ?
Dy1 N1 C5 C4 -166.9(2) . . . . ?
Dy1 N1 C5 C6 13.3(4) . . . . ?
Dy1 N2 C6 C5 -3.2(4) . . . . ?
Dy1 N2 C6 C7 178.9(2) . . . . ?
Dy1 N2 C10 C9 -177.9(2) . . . . ?
Dy1 O1 C15 C14 163.6(2) . . . . ?
Dy1 O1 C15 C16 -15.5(5) . . . . ?
Dy1 O2 C17 C16 -0.3(5) . . . . ?
Dy1 O2 C17 C18 -178.8(2) . . . . ?
Dy1 O3 C26 C24 -179.48(19) . . . . ?
Dy1 O3 C26 C27 2.7(5) . . . . ?
Dy1 O4 C28 C27 0.8(5) . . . . ?
Dy1 O4 C28 C29 179.75(19) . . . . ?
Dy1 O5 C37 C36 151.4(2) . . . . ?
Dy1 O5 C37 C38 -28.6(4) . . . . ?
Dy1 O6 C39 C38 33.0(4) . . . . ?
Dy1 O6 C39 C40 -146.2(2) . . . . ?
N1 C1 C2 C3 0.1(5) . . . . ?
N1 C5 C6 N2 -6.3(4) . . . . ?
N1 C5 C6 C7 171.6(3) . . . . ?
N2 C6 C7 C8 -1.3(5) . . . . ?
O1 C15 C16 C17 0.4(5) . . . . ?
O2 C17 C18 C19 -172.2(3) . . . . ?
O2 C17 C18 C20 -51.3(4) . . . . ?
O2 C17 C18 C21 66.5(4) . . . . ?
O3 C26 C27 C28 3.4(5) . . . . ?
O4 C28 C29 C30 48.0(3) . . . . ?
O4 C28 C29 C31 -69.8(3) . . . . ?
O4 C28 C29 C32 169.2(3) . . . . ?
O5 C37 C38 C39 -1.7(5) . . . . ?
O6 C39 C40 C41 177.5(3) . . . . ?
O6 C39 C40 C42 -60.4(3) . . . . ?
O6 C39 C40 C43 56.8(4) . . . . ?
C1 N1 C5 C4 2.2(4) . . . . ?
C1 N1 C5 C6 -177.7(3) . . . . ?
C1 C2 C3 C4 0.9(5) . . . . ?
C2 C3 C4 C5 -0.3(5) . . . . ?
C3 C4 C5 N1 -1.2(5) . . . . ?
C3 C4 C5 C6 178.6(3) . . . . ?
C4 C5 C6 N2 173.8(3) . . . . ?
C4 C5 C6 C7 -8.3(5) . . . . ?
C5 N1 C1 C2 -1.6(5) . . . . ?
C5 C6 C7 C8 -179.1(3) . . . . ?
C6 N2 C10 C9 -0.8(5) . . . . ?
C6 C7 C8 C9 -0.3(5) . . . . ?
C7 C8 C9 C10 1.3(5) . . . . ?
C8 C9 C10 N2 -0.8(5) . . . . ?
C10 N2 C6 C5 179.7(3) . . . . ?
C10 N2 C6 C7 1.8(4) . . . . ?
C11 C14 C15 O1 5.3(4) . . . . ?
C11 C14 C15 C16 -175.6(3) . . . . ?
C12 C14 C15 O1 -114.9(3) . . . . ?
C12 C14 C15 C16 64.3(4) . . . . ?
C13 C14 C15 O1 125.3(3) . . . . ?
C13 C14 C15 C16 -55.5(4) . . . . ?
C14 C15 C16 C17 -178.6(3) . . . . ?
C15 C16 C17 O2 6.9(5) . . . . ?
C15 C16 C17 C18 -174.6(3) . . . . ?
C16 C17 C18 C19 9.2(4) . . . . ?
C16 C17 C18 C20 130.1(3) . . . . ?
C16 C17 C18 C21 -112.1(4) . . . . ?
C22 C24 C26 O3 6.2(4) . . . . ?
C22 C24 C26 C27 -175.8(3) . . . . ?
C23 C24 C26 O3 -113.8(3) . . . . ?
C23 C24 C26 C27 64.2(4) . . . . ?
C24 C26 C27 C28 -174.4(3) . . . . ?
C25 C24 C26 O3 126.9(3) . . . . ?
C25 C24 C26 C27 -55.1(4) . . . . ?
C26 C27 C28 O4 -5.2(5) . . . . ?
C26 C27 C28 C29 175.9(3) . . . . ?
C27 C28 C29 C30 -133.0(3) . . . . ?
C27 C28 C29 C31 109.2(3) . . . . ?
C27 C28 C29 C32 -11.8(4) . . . . ?
C33 C36 C37 O5 1.1(4) . . . . ?
C33 C36 C37 C38 -178.9(3) . . . . ?
C34 C36 C37 O5 -117.3(3) . . . . ?
C34 C36 C37 C38 62.7(4) . . . . ?
C35 C36 C37 O5 122.2(3) . . . . ?
C35 C36 C37 C38 -57.7(4) . . . . ?
C36 C37 C38 C39 178.2(3) . . . . ?
C37 C38 C39 O6 -0.6(5) . . . . ?
C37 C38 C39 C40 178.5(3) . . . . ?
C38 C39 C40 C41 -1.7(4) . . . . ?
C38 C39 C40 C42 120.4(3) . . . . ?
C38 C39 C40 C43 -122.4(3) . . . . ?

_shelx_SHELXL_version_number     2014/7
_olex2_submission_special_instructions 'No special instructions were received'
####################################################################### 
# 
# This file contains crystal structure data downloaded from the 
# Cambridge Structural Database (CSD) hosted by the Cambridge 
# Crystallographic Data Centre (CCDC).
# 
# Full information about CCDC data access policies and citation 
# guidelines are available at http://www.ccdc.cam.ac.uk/access/V1 
# 
# Audit and citation data items may have been added by the CCDC. 
# Please retain this information to preserve the provenance of 
# this file and to allow appropriate attribution of the data. 
# 
#######################################################################

data_300k
_database_code_depnum_ccdc_archive 'CCDC 1045633'
_audit_update_record             
;
2015-01-26 deposited with the CCDC.
2015-05-13 downloaded from the CCDC.
;
_audit_creation_date             2015-01-26
_audit_creation_method           
;
Olex2 1.2
(compiled 2015.01.19 svn.r3143 for OlexSys, GUI svn.r4992)
;
_chemical_name_common            ?
_chemical_name_systematic        ?
_chemical_formula_moiety         'C43 H65 Dy N2 O6'
_chemical_formula_sum            'C43 H65 Dy N2 O6'
_chemical_formula_weight         868.47
_chemical_melting_point          ?
loop_
_atom_type_symbol
_atom_type_description
_atom_type_scat_dispersion_real
_atom_type_scat_dispersion_imag
_atom_type_scat_source
C C 0.0033 0.0016 'International Tables Vol C Tables 4.2.6.8 and 6.1.1.4'
H H 0.0000 0.0000 'International Tables Vol C Tables 4.2.6.8 and 6.1.1.4'
Dy Dy -0.1892 4.4098 'International Tables Vol C Tables 4.2.6.8 and 6.1.1.4'
N N 0.0061 0.0033 'International Tables Vol C Tables 4.2.6.8 and 6.1.1.4'
O O 0.0106 0.0060 'International Tables Vol C Tables 4.2.6.8 and 6.1.1.4'

_shelx_space_group_comment       
;
The symmetry employed for this shelxl refinement is uniquely defined
by the following loop, which should always be used as a source of
symmetry information in preference to the above space-group names.
They are only intended as comments.
;
_space_group_crystal_system      triclinic
_space_group_IT_number           2
_space_group_name_H-M_alt        'P -1'
_space_group_name_Hall           '-P 1'
loop_
_space_group_symop_operation_xyz
'x, y, z'
'-x, -y, -z'

_cell_length_a                   11.0870(7)
_cell_length_b                   12.2243(9)
_cell_length_c                   18.3363(13)
_cell_angle_alpha                79.664(3)
_cell_angle_beta                 85.440(3)
_cell_angle_gamma                68.727(2)
_cell_volume                     2277.9(3)
_cell_formula_units_Z            2
_cell_measurement_reflns_used    ?
_cell_measurement_temperature    293(1)
_cell_measurement_theta_max      ?
_cell_measurement_theta_min      ?
_shelx_estimated_absorpt_T_max   1
_shelx_estimated_absorpt_T_min   1
_exptl_absorpt_coefficient_mu    1.654
_exptl_absorpt_correction_T_max  0.8574
_exptl_absorpt_correction_T_min  0.5923
_exptl_absorpt_correction_type   Numerical
_exptl_absorpt_process_details   'Blessing, 1995'
_exptl_absorpt_special_details   
; 
 ? 
;
_exptl_crystal_colour            'clear light colourless'
_exptl_crystal_colour_lustre     clear
_exptl_crystal_colour_modifier   light
_exptl_crystal_colour_primary    colourless
_exptl_crystal_density_diffrn    1.266
_exptl_crystal_density_meas      ?
_exptl_crystal_density_method    ?
_exptl_crystal_description       irregular
_exptl_crystal_F_000             902
_exptl_crystal_size_max          0.5
_exptl_crystal_size_mid          0.4
_exptl_crystal_size_min          0.3
_exptl_transmission_factor_max   0.822
_exptl_transmission_factor_min   0.761
_diffrn_reflns_av_R_equivalents  0.0257
_diffrn_reflns_av_unetI/netI     0.0271
_diffrn_reflns_Laue_measured_fraction_full 0.986
_diffrn_reflns_Laue_measured_fraction_max 0.986
_diffrn_reflns_limit_h_max       13
_diffrn_reflns_limit_h_min       -9
_diffrn_reflns_limit_k_max       14
_diffrn_reflns_limit_k_min       -14
_diffrn_reflns_limit_l_max       21
_diffrn_reflns_limit_l_min       -21
_diffrn_reflns_number            24506
_diffrn_reflns_point_group_measured_fraction_full 0.986
_diffrn_reflns_point_group_measured_fraction_max 0.986
_diffrn_reflns_theta_full        24.987
_diffrn_reflns_theta_max         24.987
_diffrn_reflns_theta_min         1.812
_diffrn_ambient_temperature      293(1)
_diffrn_detector_area_resol_mean ?
_diffrn_measured_fraction_theta_full 0.986
_diffrn_measured_fraction_theta_max 0.986
_diffrn_measurement_device_type  ?
_diffrn_measurement_method       ?
_diffrn_radiation_type           MoK\a
_diffrn_radiation_wavelength     0.71073
_diffrn_source                   ?
_diffrn_special_details          ?
_reflns_Friedel_coverage         0.000
_reflns_Friedel_fraction_full    .
_reflns_Friedel_fraction_max     .
_reflns_number_gt                7310
_reflns_number_total             7909
_reflns_special_details          
;
 Reflections were merged by SHELXL according to the crystal
 class for the calculation of statistics and refinement.
 
 _reflns_Friedel_fraction is defined as the number of unique
 Friedel pairs measured divided by the number that would be
 possible theoretically, ignoring centric projections and
 systematic absences.
;
_reflns_threshold_expression     'I > 2\s(I)'
_computing_cell_refinement       ?
_computing_data_collection       ?
_computing_data_reduction        ?
_computing_molecular_graphics    'Olex2 (Dolomanov et al., 2009)'
_computing_publication_material  'Olex2 (Dolomanov et al., 2009)'
_computing_structure_refinement  'ShelXL (Sheldrick, 2008)'
_computing_structure_solution    ?
_refine_diff_density_max         1.205
_refine_diff_density_min         -0.761
_refine_diff_density_rms         0.093
_refine_ls_extinction_coef       0.0092(5)
_refine_ls_extinction_expression Fc^*^=kFc[1+0.001xFc^2^\l^3^/sin(2\q)]^-1/4^
_refine_ls_extinction_method     'SHELXL-2014/7 (Sheldrick 2014'
_refine_ls_goodness_of_fit_ref   1.196
_refine_ls_hydrogen_treatment    constr
_refine_ls_matrix_type           full
_refine_ls_number_parameters     488
_refine_ls_number_reflns         7909
_refine_ls_number_restraints     504
_refine_ls_R_factor_all          0.0414
_refine_ls_R_factor_gt           0.0362
_refine_ls_restrained_S_all      1.273
_refine_ls_shift/su_max          0.002
_refine_ls_shift/su_mean         0.000
_refine_ls_structure_factor_coef Fsqd
_refine_ls_weighting_details     
'w=1/[\s^2^(Fo^2^)+(0.0411P)^2^+3.9653P] where P=(Fo^2^+2Fc^2^)/3'
_refine_ls_weighting_scheme      calc
_refine_ls_wR_factor_gt          0.0920
_refine_ls_wR_factor_ref         0.0961
_refine_special_details          ?
_olex2_refinement_description    
;
1. Fixed Uiso
 At 1.2 times of:
  All C(H) groups
 At 1.5 times of:
  All C(H,H,H) groups
2. Rigid body (RIGU) restrains
 All non-hydrogen atoms
 with sigma for 1-2 distances of 0.004 and sigma for 1-3 distances of 0.004
3.a Aromatic/amide H refined with riding coordinates:
 C1(H1), C2(H2), C3(H3), C4(H4), C7(H7), C8(H8), C9(H9), C10(H10), C16(H16),
 C27(H27), C38(H38)
3.b Idealised Me refined as rotating group:
 C11(H11A,H11B,H11C), C12(H12A,H12B,H12C), C13(H13A,H13B,H13C), C19(H19A,H19B,
 H19C), C20(H20A,H20B,H20C), C21(H21A,H21B,H21C), C22(H22A,H22B,H22C), C23(H23A,
 H23B,H23C), C25(H25A,H25B,H25C), C30(H30A,H30B,H30C), C31(H31A,H31B,H31C),
 C32(H32A,H32B,H32C), C33(H33A,H33B,H33C), C34(H34A,H34B,H34C), C35(H35A,H35B,
 H35C), C41(H41A,H41B,H41C), C42(H42A,H42B,H42C), C43(H43A,H43B,H43C)
;
_atom_sites_solution_hydrogens   geom
_atom_sites_solution_primary     ?
_atom_sites_solution_secondary   ?
loop_
_atom_site_label
_atom_site_type_symbol
_atom_site_fract_x
_atom_site_fract_y
_atom_site_fract_z
_atom_site_U_iso_or_equiv
_atom_site_adp_type
_atom_site_occupancy
_atom_site_site_symmetry_order
_atom_site_calc_flag
_atom_site_refinement_flags_posn
_atom_site_refinement_flags_adp
_atom_site_refinement_flags_occupancy
_atom_site_disorder_assembly
_atom_site_disorder_group
Dy1 Dy 0.87466(2) 0.56167(2) 0.23103(2) 0.03212(10) Uani 1 1 d . U . . .
N1 N 1.0851(4) 0.5092(4) 0.1513(2) 0.0461(9) Uani 1 1 d . U . . .
N2 N 0.8935(4) 0.4407(3) 0.1251(2) 0.0437(9) Uani 1 1 d . U . . .
O1 O 1.0153(3) 0.3738(3) 0.27663(19) 0.0444(7) Uani 1 1 d . U . . .
O2 O 0.7524(3) 0.4481(3) 0.27970(18) 0.0430(7) Uani 1 1 d . U . . .
O3 O 1.0041(3) 0.5970(3) 0.31025(18) 0.0430(7) Uani 1 1 d . U . . .
O4 O 0.7398(3) 0.6794(3) 0.30935(18) 0.0435(7) Uani 1 1 d . U . . .
O5 O 0.8934(3) 0.7388(3) 0.1671(2) 0.0501(8) Uani 1 1 d . U . . .
O6 O 0.6928(3) 0.6608(3) 0.15758(18) 0.0447(7) Uani 1 1 d . U . . .
C1 C 1.1803(5) 0.5422(6) 0.1688(3) 0.0611(14) Uani 1 1 d . U . . .
H1 H 1.1616 0.5983 0.2002 0.073 Uiso 1 1 calc R . . . .
C2 C 1.3051(6) 0.4962(7) 0.1418(4) 0.0828(19) Uani 1 1 d . U . . .
H2 H 1.3696 0.5204 0.1551 0.099 Uiso 1 1 calc R . . . .
C3 C 1.3324(7) 0.4150(8) 0.0955(4) 0.096(2) Uani 1 1 d . U . . .
H3 H 1.4164 0.3814 0.0775 0.116 Uiso 1 1 calc R . . . .
C4 C 1.2355(6) 0.3831(6) 0.0756(4) 0.0778(18) Uani 1 1 d . U . . .
H4 H 1.2525 0.3296 0.0425 0.093 Uiso 1 1 calc R . . . .
C5 C 1.1131(5) 0.4297(4) 0.1043(3) 0.0487(11) Uani 1 1 d . U . . .
C6 C 1.0041(5) 0.3986(4) 0.0868(3) 0.0460(11) Uani 1 1 d . U . . .
C7 C 1.0103(7) 0.3323(5) 0.0312(3) 0.0671(15) Uani 1 1 d . U . . .
H7 H 1.0861 0.3050 0.0035 0.081 Uiso 1 1 calc R . . . .
C8 C 0.9036(8) 0.3079(6) 0.0177(4) 0.0789(18) Uani 1 1 d . U . . .
H8 H 0.9072 0.2629 -0.0188 0.095 Uiso 1 1 calc R . . . .
C9 C 0.7931(7) 0.3490(5) 0.0576(3) 0.0707(16) Uani 1 1 d . U . . .
H9 H 0.7206 0.3321 0.0491 0.085 Uiso 1 1 calc R . . . .
C10 C 0.7901(6) 0.4163(5) 0.1109(3) 0.0553(13) Uani 1 1 d . U . . .
H10 H 0.7139 0.4458 0.1378 0.066 Uiso 1 1 calc R . . . .
C11 C 1.2437(8) 0.2162(8) 0.3154(8) 0.167(5) Uani 1 1 d . U . . .
H11A H 1.3250 0.1545 0.3083 0.251 Uiso 1 1 calc GR . . . .
H11B H 1.2438 0.2422 0.3618 0.251 Uiso 1 1 calc GR . . . .
H11C H 1.2310 0.2820 0.2758 0.251 Uiso 1 1 calc GR . . . .
C12 C 1.1586(9) 0.0987(10) 0.2572(7) 0.157(4) Uani 1 1 d . U . . .
H12A H 1.2126 0.1218 0.2186 0.236 Uiso 1 1 calc GR . . . .
H12B H 1.0763 0.1114 0.2372 0.236 Uiso 1 1 calc GR . . . .
H12C H 1.1995 0.0161 0.2771 0.236 Uiso 1 1 calc GR . . . .
C13 C 1.1413(9) 0.0932(9) 0.3882(6) 0.147(4) Uani 1 1 d . U . . .
H13A H 1.2197 0.0248 0.3918 0.221 Uiso 1 1 calc GR . . . .
H13B H 1.0682 0.0680 0.3920 0.221 Uiso 1 1 calc GR . . . .
H13C H 1.1371 0.1366 0.4276 0.221 Uiso 1 1 calc GR . . . .
C14 C 1.1395(5) 0.1704(4) 0.3161(3) 0.0566(13) Uani 1 1 d . U . . .
C15 C 1.0089(5) 0.2740(4) 0.3036(3) 0.0431(10) Uani 1 1 d . U . . .
C16 C 0.8931(5) 0.2552(4) 0.3215(3) 0.0528(12) Uani 1 1 d . U . . .
H16 H 0.8977 0.1785 0.3419 0.063 Uiso 1 1 calc R . . . .
C17 C 0.7713(5) 0.3424(4) 0.3111(3) 0.0408(10) Uani 1 1 d . U . . .
C18 C 0.6489(5) 0.3159(5) 0.3376(3) 0.0576(13) Uani 1 1 d . U . . .
C19 C 0.6749(8) 0.1900(6) 0.3783(5) 0.101(3) Uani 1 1 d . U . . .
H19A H 0.5942 0.1790 0.3920 0.151 Uiso 1 1 calc GR . . . .
H19B H 0.7235 0.1771 0.4221 0.151 Uiso 1 1 calc GR . . . .
H19C H 0.7235 0.1342 0.3465 0.151 Uiso 1 1 calc GR . . . .
C20 C 0.5789(7) 0.3997(7) 0.3919(5) 0.096(2) Uani 1 1 d . U . . .
H20A H 0.5556 0.4805 0.3671 0.144 Uiso 1 1 calc GR . . . .
H20B H 0.6348 0.3871 0.4324 0.144 Uiso 1 1 calc GR . . . .
H20C H 0.5022 0.3844 0.4105 0.144 Uiso 1 1 calc GR . . . .
C21 C 0.5669(8) 0.3398(9) 0.2714(5) 0.116(3) Uani 1 1 d . U . . .
H21A H 0.4877 0.3270 0.2870 0.173 Uiso 1 1 calc GR . . . .
H21B H 0.6128 0.2870 0.2374 0.173 Uiso 1 1 calc GR . . . .
H21C H 0.5478 0.4206 0.2475 0.173 Uiso 1 1 calc GR . . . .
C22 C 1.2015(11) 0.6687(15) 0.3460(7) 0.192(6) Uani 1 1 d . U . . .
H22A H 1.1681 0.7502 0.3222 0.288 Uiso 1 1 calc GR . . . .
H22B H 1.2168 0.6175 0.3096 0.288 Uiso 1 1 calc GR . . . .
H22C H 1.2813 0.6537 0.3698 0.288 Uiso 1 1 calc GR . . . .
C23 C 1.1775(11) 0.5225(12) 0.4312(9) 0.198(6) Uani 1 1 d . U . . .
H23A H 1.1601 0.5099 0.4836 0.297 Uiso 1 1 calc GR . . . .
H23B H 1.2688 0.5038 0.4226 0.297 Uiso 1 1 calc GR . . . .
H23C H 1.1490 0.4722 0.4078 0.297 Uiso 1 1 calc GR . . . .
C24 C 1.1091(5) 0.6459(6) 0.4005(3) 0.0643(15) Uani 1 1 d . U . . .
C25 C 1.0875(10) 0.7153(16) 0.4574(9) 0.238(7) Uani 1 1 d . U . . .
H25A H 1.0448 0.6835 0.4988 0.357 Uiso 1 1 calc GR . . . .
H25B H 1.0341 0.7958 0.4392 0.357 Uiso 1 1 calc GR . . . .
H25C H 1.1689 0.7138 0.4729 0.357 Uiso 1 1 calc GR . . . .
C26 C 0.9865(4) 0.6527(4) 0.3642(3) 0.0414(10) Uani 1 1 d . U . . .
C27 C 0.8659(5) 0.7163(5) 0.3910(3) 0.0494(12) Uani 1 1 d . U . . .
H27 H 0.8632 0.7550 0.4307 0.059 Uiso 1 1 calc R . . . .
C28 C 0.7488(4) 0.7268(4) 0.3635(2) 0.0357(9) Uani 1 1 d . U . . .
C29 C 0.6190(4) 0.8011(4) 0.3958(3) 0.0451(11) Uani 1 1 d . U . . .
C30 C 0.5298(6) 0.7278(6) 0.4077(4) 0.0738(17) Uani 1 1 d . U . . .
H30A H 0.5620 0.6625 0.4474 0.111 Uiso 1 1 calc GR . . . .
H30B H 0.5277 0.6979 0.3630 0.111 Uiso 1 1 calc GR . . . .
H30C H 0.4439 0.7775 0.4201 0.111 Uiso 1 1 calc GR . . . .
C31 C 0.5590(6) 0.9100(5) 0.3382(4) 0.0797(19) Uani 1 1 d . U . . .
H31A H 0.4722 0.9528 0.3534 0.119 Uiso 1 1 calc GR . . . .
H31B H 0.5575 0.8858 0.2914 0.119 Uiso 1 1 calc GR . . . .
H31C H 0.6093 0.9605 0.3333 0.119 Uiso 1 1 calc GR . . . .
C32 C 0.6291(7) 0.8385(7) 0.4684(4) 0.093(2) Uani 1 1 d . U . . .
H32A H 0.6812 0.8876 0.4615 0.140 Uiso 1 1 calc GR . . . .
H32B H 0.6684 0.7691 0.5045 0.140 Uiso 1 1 calc GR . . . .
H32C H 0.5442 0.8826 0.4856 0.140 Uiso 1 1 calc GR . . . .
C33 C 1.0048(9) 0.9024(8) 0.1448(6) 0.122(3) Uani 1 1 d . U . . .
H33A H 1.0314 0.9701 0.1380 0.183 Uiso 1 1 calc GR . . . .
H33B H 1.0431 0.8555 0.1066 0.183 Uiso 1 1 calc GR . . . .
H33C H 1.0324 0.8551 0.1924 0.183 Uiso 1 1 calc GR . . . .
C34 C 0.7983(15) 1.0172(12) 0.1943(8) 0.206(6) Uani 1 1 d . U . . .
H34A H 0.7061 1.0476 0.1887 0.309 Uiso 1 1 calc GR . . . .
H34B H 0.8292 1.0822 0.1881 0.309 Uiso 1 1 calc GR . . . .
H34C H 0.8197 0.9712 0.2429 0.309 Uiso 1 1 calc GR . . . .
C35 C 0.8404(12) 1.0078(10) 0.0608(6) 0.146(4) Uani 1 1 d . U . . .
H35A H 0.7500 1.0491 0.0507 0.219 Uiso 1 1 calc GR . . . .
H35B H 0.8767 0.9502 0.0282 0.219 Uiso 1 1 calc GR . . . .
H35C H 0.8843 1.0638 0.0530 0.219 Uiso 1 1 calc GR . . . .
C36 C 0.8564(6) 0.9450(5) 0.1408(4) 0.0649(15) Uani 1 1 d . U . . .
C37 C 0.8097(5) 0.8392(4) 0.1483(3) 0.0462(11) Uani 1 1 d . U . . .
C38 C 0.6812(5) 0.8585(4) 0.1347(3) 0.0515(12) Uani 1 1 d . U . . .
H38 H 0.6264 0.9369 0.1214 0.062 Uiso 1 1 calc R . . . .
C39 C 0.6286(5) 0.7716(4) 0.1393(2) 0.0407(10) Uani 1 1 d . U . . .
C40 C 0.4855(5) 0.8007(5) 0.1228(3) 0.0509(12) Uani 1 1 d . U . . .
C41 C 0.4076(6) 0.9346(6) 0.1061(4) 0.0806(19) Uani 1 1 d . U . . .
H41A H 0.4332 0.9671 0.0584 0.121 Uiso 1 1 calc GR . . . .
H41B H 0.4241 0.9733 0.1434 0.121 Uiso 1 1 calc GR . . . .
H41C H 0.3170 0.9473 0.1062 0.121 Uiso 1 1 calc GR . . . .
C42 C 0.4805(6) 0.7444(6) 0.0566(4) 0.0780(19) Uani 1 1 d . U . . .
H42A H 0.5320 0.6612 0.0659 0.117 Uiso 1 1 calc GR . . . .
H42B H 0.5139 0.7822 0.0135 0.117 Uiso 1 1 calc GR . . . .
H42C H 0.3925 0.7540 0.0484 0.117 Uiso 1 1 calc GR . . . .
C43 C 0.4255(6) 0.7485(7) 0.1909(4) 0.0817(19) Uani 1 1 d . U . . .
H43A H 0.3350 0.7683 0.1829 0.123 Uiso 1 1 calc GR . . . .
H43B H 0.4361 0.7806 0.2330 0.123 Uiso 1 1 calc GR . . . .
H43C H 0.4675 0.6636 0.1997 0.123 Uiso 1 1 calc GR . . . .

loop_
_atom_site_aniso_label
_atom_site_aniso_U_11
_atom_site_aniso_U_22
_atom_site_aniso_U_33
_atom_site_aniso_U_23
_atom_site_aniso_U_13
_atom_site_aniso_U_12
Dy1 0.02895(13) 0.02824(13) 0.03845(14) -0.00917(8) -0.00068(8) -0.00752(8)
N1 0.047(2) 0.048(2) 0.044(2) -0.0106(17) 0.0055(17) -0.0161(17)
N2 0.055(2) 0.038(2) 0.041(2) -0.0123(16) -0.0030(16) -0.0153(17)
O1 0.0325(16) 0.0336(16) 0.062(2) -0.0038(14) -0.0040(14) -0.0064(13)
O2 0.0354(16) 0.0361(16) 0.0552(19) -0.0035(14) 0.0004(14) -0.0122(13)
O3 0.0304(15) 0.0464(18) 0.0529(18) -0.0210(15) -0.0032(13) -0.0078(13)
O4 0.0295(15) 0.0513(18) 0.0508(18) -0.0250(15) -0.0013(13) -0.0076(14)
O5 0.0482(19) 0.0381(17) 0.064(2) 0.0017(15) -0.0041(16) -0.0192(14)
O6 0.0445(18) 0.0330(15) 0.0567(19) -0.0065(13) -0.0147(15) -0.0113(13)
C1 0.050(3) 0.082(4) 0.056(3) -0.020(3) 0.007(2) -0.026(3)
C2 0.050(3) 0.123(6) 0.080(4) -0.030(4) 0.011(3) -0.034(3)
C3 0.061(4) 0.135(6) 0.094(5) -0.047(5) 0.024(3) -0.027(4)
C4 0.062(3) 0.087(4) 0.080(4) -0.039(4) 0.022(3) -0.014(3)
C5 0.054(3) 0.046(3) 0.040(2) -0.013(2) 0.011(2) -0.009(2)
C6 0.064(3) 0.032(2) 0.038(2) -0.0099(18) 0.005(2) -0.012(2)
C7 0.099(4) 0.051(3) 0.053(3) -0.026(3) 0.013(3) -0.024(3)
C8 0.124(5) 0.060(4) 0.066(4) -0.033(3) -0.001(3) -0.038(3)
C9 0.104(4) 0.060(3) 0.067(3) -0.020(3) -0.013(3) -0.043(3)
C10 0.068(3) 0.053(3) 0.055(3) -0.013(2) -0.008(2) -0.029(3)
C11 0.064(4) 0.079(5) 0.328(14) 0.018(7) -0.065(6) -0.001(4)
C12 0.100(6) 0.148(8) 0.180(8) -0.101(7) -0.015(6) 0.046(6)
C13 0.099(6) 0.122(7) 0.141(6) 0.043(5) -0.011(5) 0.026(5)
C14 0.042(3) 0.038(2) 0.074(3) -0.005(2) -0.006(2) 0.004(2)
C15 0.043(2) 0.035(2) 0.047(3) -0.0095(19) -0.0038(19) -0.0067(18)
C16 0.049(3) 0.029(2) 0.074(3) 0.002(2) 0.001(2) -0.0119(19)
C17 0.043(2) 0.038(2) 0.043(2) -0.0082(18) 0.0034(18) -0.0171(18)
C18 0.047(3) 0.055(3) 0.078(3) -0.008(2) 0.014(2) -0.030(2)
C19 0.089(5) 0.071(4) 0.144(7) 0.002(4) 0.033(5) -0.046(4)
C20 0.077(5) 0.095(5) 0.123(6) -0.033(4) 0.044(4) -0.041(4)
C21 0.090(5) 0.173(8) 0.112(5) 0.010(5) -0.017(4) -0.094(6)
C22 0.111(7) 0.371(17) 0.149(7) -0.039(8) -0.018(5) -0.151(9)
C23 0.122(8) 0.179(8) 0.280(14) 0.023(7) -0.131(9) -0.040(6)
C24 0.033(3) 0.094(4) 0.068(3) -0.035(3) -0.014(2) -0.013(2)
C25 0.088(6) 0.392(16) 0.281(12) -0.241(12) -0.038(7) -0.047(9)
C26 0.037(2) 0.046(2) 0.042(2) -0.0127(19) -0.0061(18) -0.0124(19)
C27 0.039(2) 0.062(3) 0.050(3) -0.030(2) -0.0049(19) -0.010(2)
C28 0.033(2) 0.029(2) 0.040(2) -0.0081(17) -0.0011(16) -0.0039(16)
C29 0.035(2) 0.047(2) 0.046(2) -0.017(2) 0.0045(18) -0.0021(19)
C30 0.057(3) 0.079(4) 0.088(4) -0.033(3) 0.026(3) -0.024(3)
C31 0.061(4) 0.058(3) 0.090(4) -0.007(3) 0.004(3) 0.012(3)
C32 0.062(4) 0.125(6) 0.088(4) -0.069(4) 0.010(3) -0.007(4)
C33 0.112(5) 0.101(6) 0.182(9) -0.041(6) 0.013(5) -0.067(5)
C34 0.276(12) 0.198(9) 0.262(11) -0.166(9) 0.163(10) -0.197(9)
C35 0.196(10) 0.132(8) 0.135(6) 0.030(5) -0.003(6) -0.111(8)
C36 0.083(4) 0.038(3) 0.081(4) 0.001(2) -0.004(3) -0.034(3)
C37 0.063(3) 0.033(2) 0.040(2) 0.0036(18) -0.007(2) -0.017(2)
C38 0.058(3) 0.027(2) 0.062(3) 0.002(2) -0.011(2) -0.008(2)
C39 0.045(2) 0.038(2) 0.033(2) -0.0051(17) -0.0067(18) -0.0059(18)
C40 0.045(3) 0.055(3) 0.044(2) -0.006(2) -0.009(2) -0.006(2)
C41 0.055(4) 0.071(4) 0.092(5) -0.010(3) -0.012(3) 0.005(3)
C42 0.055(3) 0.101(5) 0.071(4) -0.033(3) -0.025(3) -0.005(3)
C43 0.064(4) 0.114(5) 0.071(4) -0.003(3) -0.006(3) -0.040(4)

_geom_special_details            
;
 All esds (except the esd in the dihedral angle between two l.s. planes)
 are estimated using the full covariance matrix.  The cell esds are taken
 into account individually in the estimation of esds in distances, angles
 and torsion angles; correlations between esds in cell parameters are only
 used when they are defined by crystal symmetry.  An approximate (isotropic)
 treatment of cell esds is used for estimating esds involving l.s. planes.
;
loop_
_geom_bond_atom_site_label_1
_geom_bond_atom_site_label_2
_geom_bond_distance
_geom_bond_site_symmetry_2
_geom_bond_publ_flag
Dy1 N1 2.589(4) . ?
Dy1 N2 2.598(4) . ?
Dy1 O1 2.308(3) . ?
Dy1 O2 2.301(3) . ?
Dy1 O3 2.315(3) . ?
Dy1 O4 2.282(3) . ?
Dy1 O5 2.342(3) . ?
Dy1 O6 2.328(3) . ?
N1 C1 1.336(7) . ?
N1 C5 1.350(6) . ?
N2 C6 1.341(6) . ?
N2 C10 1.339(7) . ?
O1 C15 1.256(6) . ?
O2 C17 1.264(5) . ?
O3 C26 1.263(5) . ?
O4 C28 1.262(5) . ?
O5 C37 1.249(6) . ?
O6 C39 1.276(5) . ?
C1 H1 0.9300 . ?
C1 C2 1.380(8) . ?
C2 H2 0.9300 . ?
C2 C3 1.357(10) . ?
C3 H3 0.9300 . ?
C3 C4 1.363(10) . ?
C4 H4 0.9300 . ?
C4 C5 1.370(8) . ?
C5 C6 1.466(8) . ?
C6 C7 1.394(7) . ?
C7 H7 0.9300 . ?
C7 C8 1.370(10) . ?
C8 H8 0.9300 . ?
C8 C9 1.353(10) . ?
C9 H9 0.9300 . ?
C9 C10 1.377(7) . ?
C10 H10 0.9300 . ?
C11 H11A 0.9600 . ?
C11 H11B 0.9600 . ?
C11 H11C 0.9600 . ?
C11 C14 1.452(11) . ?
C12 H12A 0.9600 . ?
C12 H12B 0.9600 . ?
C12 H12C 0.9600 . ?
C12 C14 1.467(10) . ?
C13 H13A 0.9600 . ?
C13 H13B 0.9600 . ?
C13 H13C 0.9600 . ?
C13 C14 1.477(10) . ?
C14 C15 1.540(6) . ?
C15 C16 1.388(7) . ?
C16 H16 0.9300 . ?
C16 C17 1.385(7) . ?
C17 C18 1.531(7) . ?
C18 C19 1.520(8) . ?
C18 C20 1.519(9) . ?
C18 C21 1.497(10) . ?
C19 H19A 0.9600 . ?
C19 H19B 0.9600 . ?
C19 H19C 0.9600 . ?
C20 H20A 0.9600 . ?
C20 H20B 0.9600 . ?
C20 H20C 0.9600 . ?
C21 H21A 0.9600 . ?
C21 H21B 0.9600 . ?
C21 H21C 0.9600 . ?
C22 H22A 0.9600 . ?
C22 H22B 0.9600 . ?
C22 H22C 0.9600 . ?
C22 C24 1.440(12) . ?
C23 H23A 0.9600 . ?
C23 H23B 0.9600 . ?
C23 H23C 0.9600 . ?
C23 C24 1.449(13) . ?
C24 C25 1.414(12) . ?
C24 C26 1.529(6) . ?
C25 H25A 0.9600 . ?
C25 H25B 0.9600 . ?
C25 H25C 0.9600 . ?
C26 C27 1.383(7) . ?
C27 H27 0.9300 . ?
C27 C28 1.385(6) . ?
C28 C29 1.535(6) . ?
C29 C30 1.539(8) . ?
C29 C31 1.515(8) . ?
C29 C32 1.508(8) . ?
C30 H30A 0.9600 . ?
C30 H30B 0.9600 . ?
C30 H30C 0.9600 . ?
C31 H31A 0.9600 . ?
C31 H31B 0.9600 . ?
C31 H31C 0.9600 . ?
C32 H32A 0.9600 . ?
C32 H32B 0.9600 . ?
C32 H32C 0.9600 . ?
C33 H33A 0.9600 . ?
C33 H33B 0.9600 . ?
C33 H33C 0.9600 . ?
C33 C36 1.538(11) . ?
C34 H34A 0.9600 . ?
C34 H34B 0.9600 . ?
C34 H34C 0.9600 . ?
C34 C36 1.398(11) . ?
C35 H35A 0.9600 . ?
C35 H35B 0.9600 . ?
C35 H35C 0.9600 . ?
C35 C36 1.520(11) . ?
C36 C37 1.539(7) . ?
C37 C38 1.392(7) . ?
C38 H38 0.9300 . ?
C38 C39 1.373(7) . ?
C39 C40 1.538(7) . ?
C40 C41 1.535(8) . ?
C40 C42 1.512(7) . ?
C40 C43 1.516(8) . ?
C41 H41A 0.9600 . ?
C41 H41B 0.9600 . ?
C41 H41C 0.9600 . ?
C42 H42A 0.9600 . ?
C42 H42B 0.9600 . ?
C42 H42C 0.9600 . ?
C43 H43A 0.9600 . ?
C43 H43B 0.9600 . ?
C43 H43C 0.9600 . ?

loop_
_geom_angle_atom_site_label_1
_geom_angle_atom_site_label_2
_geom_angle_atom_site_label_3
_geom_angle
_geom_angle_site_symmetry_1
_geom_angle_site_symmetry_3
_geom_angle_publ_flag
N1 Dy1 N2 61.59(13) . . ?
O1 Dy1 N1 69.80(12) . . ?
O1 Dy1 N2 76.11(12) . . ?
O1 Dy1 O3 76.45(11) . . ?
O1 Dy1 O5 136.20(11) . . ?
O1 Dy1 O6 142.33(11) . . ?
O2 Dy1 N1 130.33(12) . . ?
O2 Dy1 N2 79.08(12) . . ?
O2 Dy1 O1 72.36(11) . . ?
O2 Dy1 O3 118.37(12) . . ?
O2 Dy1 O5 151.30(12) . . ?
O2 Dy1 O6 81.41(11) . . ?
O3 Dy1 N1 82.30(12) . . ?
O3 Dy1 N2 140.36(12) . . ?
O3 Dy1 O5 78.81(12) . . ?
O3 Dy1 O6 140.94(11) . . ?
O4 Dy1 N1 148.69(12) . . ?
O4 Dy1 N2 146.56(12) . . ?
O4 Dy1 O1 120.50(12) . . ?
O4 Dy1 O2 79.37(11) . . ?
O4 Dy1 O3 72.90(10) . . ?
O4 Dy1 O5 84.94(12) . . ?
O4 Dy1 O6 79.05(11) . . ?
O5 Dy1 N1 71.51(12) . . ?
O5 Dy1 N2 102.57(12) . . ?
O6 Dy1 N1 111.38(12) . . ?
O6 Dy1 N2 72.68(12) . . ?
O6 Dy1 O5 72.06(11) . . ?
C1 N1 Dy1 118.0(3) . . ?
C1 N1 C5 118.1(4) . . ?
C5 N1 Dy1 122.4(3) . . ?
C6 N2 Dy1 122.1(3) . . ?
C10 N2 Dy1 118.3(3) . . ?
C10 N2 C6 119.6(4) . . ?
C15 O1 Dy1 137.6(3) . . ?
C17 O2 Dy1 137.8(3) . . ?
C26 O3 Dy1 136.5(3) . . ?
C28 O4 Dy1 138.2(3) . . ?
C37 O5 Dy1 131.1(3) . . ?
C39 O6 Dy1 131.1(3) . . ?
N1 C1 H1 118.8 . . ?
N1 C1 C2 122.4(6) . . ?
C2 C1 H1 118.8 . . ?
C1 C2 H2 120.5 . . ?
C3 C2 C1 118.9(7) . . ?
C3 C2 H2 120.5 . . ?
C2 C3 H3 120.4 . . ?
C2 C3 C4 119.3(6) . . ?
C4 C3 H3 120.4 . . ?
C3 C4 H4 120.0 . . ?
C3 C4 C5 120.0(6) . . ?
C5 C4 H4 120.0 . . ?
N1 C5 C4 121.3(5) . . ?
N1 C5 C6 115.3(4) . . ?
C4 C5 C6 123.4(5) . . ?
N2 C6 C5 117.0(4) . . ?
N2 C6 C7 120.1(5) . . ?
C7 C6 C5 122.9(5) . . ?
C6 C7 H7 120.3 . . ?
C8 C7 C6 119.4(6) . . ?
C8 C7 H7 120.3 . . ?
C7 C8 H8 120.0 . . ?
C9 C8 C7 120.1(5) . . ?
C9 C8 H8 120.0 . . ?
C8 C9 H9 120.6 . . ?
C8 C9 C10 118.7(6) . . ?
C10 C9 H9 120.6 . . ?
N2 C10 C9 122.1(6) . . ?
N2 C10 H10 119.0 . . ?
C9 C10 H10 119.0 . . ?
H11A C11 H11B 109.5 . . ?
H11A C11 H11C 109.5 . . ?
H11B C11 H11C 109.5 . . ?
C14 C11 H11A 109.5 . . ?
C14 C11 H11B 109.5 . . ?
C14 C11 H11C 109.5 . . ?
H12A C12 H12B 109.5 . . ?
H12A C12 H12C 109.5 . . ?
H12B C12 H12C 109.5 . . ?
C14 C12 H12A 109.5 . . ?
C14 C12 H12B 109.5 . . ?
C14 C12 H12C 109.5 . . ?
H13A C13 H13B 109.5 . . ?
H13A C13 H13C 109.5 . . ?
H13B C13 H13C 109.5 . . ?
C14 C13 H13A 109.5 . . ?
C14 C13 H13B 109.5 . . ?
C14 C13 H13C 109.5 . . ?
C11 C14 C12 111.0(8) . . ?
C11 C14 C13 107.9(8) . . ?
C11 C14 C15 110.1(5) . . ?
C12 C14 C13 108.3(8) . . ?
C12 C14 C15 108.1(5) . . ?
C13 C14 C15 111.5(5) . . ?
O1 C15 C14 115.7(4) . . ?
O1 C15 C16 123.5(4) . . ?
C16 C15 C14 120.8(4) . . ?
C15 C16 H16 117.6 . . ?
C17 C16 C15 124.8(4) . . ?
C17 C16 H16 117.6 . . ?
O2 C17 C16 123.5(4) . . ?
O2 C17 C18 115.2(4) . . ?
C16 C17 C18 121.3(4) . . ?
C19 C18 C17 114.0(5) . . ?
C20 C18 C17 107.1(5) . . ?
C20 C18 C19 107.1(6) . . ?
C21 C18 C17 107.9(5) . . ?
C21 C18 C19 110.2(6) . . ?
C21 C18 C20 110.4(7) . . ?
C18 C19 H19A 109.5 . . ?
C18 C19 H19B 109.5 . . ?
C18 C19 H19C 109.5 . . ?
H19A C19 H19B 109.5 . . ?
H19A C19 H19C 109.5 . . ?
H19B C19 H19C 109.5 . . ?
C18 C20 H20A 109.5 . . ?
C18 C20 H20B 109.5 . . ?
C18 C20 H20C 109.5 . . ?
H20A C20 H20B 109.5 . . ?
H20A C20 H20C 109.5 . . ?
H20B C20 H20C 109.5 . . ?
C18 C21 H21A 109.5 . . ?
C18 C21 H21B 109.5 . . ?
C18 C21 H21C 109.5 . . ?
H21A C21 H21B 109.5 . . ?
H21A C21 H21C 109.5 . . ?
H21B C21 H21C 109.5 . . ?
H22A C22 H22B 109.5 . . ?
H22A C22 H22C 109.5 . . ?
H22B C22 H22C 109.5 . . ?
C24 C22 H22A 109.5 . . ?
C24 C22 H22B 109.5 . . ?
C24 C22 H22C 109.5 . . ?
H23A C23 H23B 109.5 . . ?
H23A C23 H23C 109.5 . . ?
H23B C23 H23C 109.5 . . ?
C24 C23 H23A 109.5 . . ?
C24 C23 H23B 109.5 . . ?
C24 C23 H23C 109.5 . . ?
C22 C24 C23 101.2(9) . . ?
C22 C24 C26 111.5(6) . . ?
C23 C24 C26 107.8(6) . . ?
C25 C24 C22 111.8(10) . . ?
C25 C24 C23 108.6(10) . . ?
C25 C24 C26 114.9(6) . . ?
C24 C25 H25A 109.5 . . ?
C24 C25 H25B 109.5 . . ?
C24 C25 H25C 109.5 . . ?
H25A C25 H25B 109.5 . . ?
H25A C25 H25C 109.5 . . ?
H25B C25 H25C 109.5 . . ?
O3 C26 C24 115.8(4) . . ?
O3 C26 C27 124.0(4) . . ?
C27 C26 C24 120.2(4) . . ?
C26 C27 H27 117.4 . . ?
C26 C27 C28 125.1(4) . . ?
C28 C27 H27 117.4 . . ?
O4 C28 C27 123.3(4) . . ?
O4 C28 C29 114.9(4) . . ?
C27 C28 C29 121.7(4) . . ?
C28 C29 C30 108.5(4) . . ?
C31 C29 C28 107.1(4) . . ?
C31 C29 C30 108.3(5) . . ?
C32 C29 C28 114.5(4) . . ?
C32 C29 C30 108.3(5) . . ?
C32 C29 C31 109.9(5) . . ?
C29 C30 H30A 109.5 . . ?
C29 C30 H30B 109.5 . . ?
C29 C30 H30C 109.5 . . ?
H30A C30 H30B 109.5 . . ?
H30A C30 H30C 109.5 . . ?
H30B C30 H30C 109.5 . . ?
C29 C31 H31A 109.5 . . ?
C29 C31 H31B 109.5 . . ?
C29 C31 H31C 109.5 . . ?
H31A C31 H31B 109.5 . . ?
H31A C31 H31C 109.5 . . ?
H31B C31 H31C 109.5 . . ?
C29 C32 H32A 109.5 . . ?
C29 C32 H32B 109.5 . . ?
C29 C32 H32C 109.5 . . ?
H32A C32 H32B 109.5 . . ?
H32A C32 H32C 109.5 . . ?
H32B C32 H32C 109.5 . . ?
H33A C33 H33B 109.5 . . ?
H33A C33 H33C 109.5 . . ?
H33B C33 H33C 109.5 . . ?
C36 C33 H33A 109.5 . . ?
C36 C33 H33B 109.5 . . ?
C36 C33 H33C 109.5 . . ?
H34A C34 H34B 109.5 . . ?
H34A C34 H34C 109.5 . . ?
H34B C34 H34C 109.5 . . ?
C36 C34 H34A 109.5 . . ?
C36 C34 H34B 109.5 . . ?
C36 C34 H34C 109.5 . . ?
H35A C35 H35B 109.5 . . ?
H35A C35 H35C 109.5 . . ?
H35B C35 H35C 109.5 . . ?
C36 C35 H35A 109.5 . . ?
C36 C35 H35B 109.5 . . ?
C36 C35 H35C 109.5 . . ?
C33 C36 C37 111.2(5) . . ?
C34 C36 C33 110.5(9) . . ?
C34 C36 C35 115.6(9) . . ?
C34 C36 C37 111.5(6) . . ?
C35 C36 C33 98.7(7) . . ?
C35 C36 C37 108.6(6) . . ?
O5 C37 C36 115.7(5) . . ?
O5 C37 C38 124.0(4) . . ?
C38 C37 C36 120.3(4) . . ?
C37 C38 H38 117.2 . . ?
C39 C38 C37 125.6(4) . . ?
C39 C38 H38 117.2 . . ?
O6 C39 C38 123.6(4) . . ?
O6 C39 C40 114.2(4) . . ?
C38 C39 C40 122.2(4) . . ?
C41 C40 C39 113.5(5) . . ?
C42 C40 C39 107.9(4) . . ?
C42 C40 C41 109.1(5) . . ?
C42 C40 C43 110.9(5) . . ?
C43 C40 C39 107.6(4) . . ?
C43 C40 C41 107.9(5) . . ?
C40 C41 H41A 109.5 . . ?
C40 C41 H41B 109.5 . . ?
C40 C41 H41C 109.5 . . ?
H41A C41 H41B 109.5 . . ?
H41A C41 H41C 109.5 . . ?
H41B C41 H41C 109.5 . . ?
C40 C42 H42A 109.5 . . ?
C40 C42 H42B 109.5 . . ?
C40 C42 H42C 109.5 . . ?
H42A C42 H42B 109.5 . . ?
H42A C42 H42C 109.5 . . ?
H42B C42 H42C 109.5 . . ?
C40 C43 H43A 109.5 . . ?
C40 C43 H43B 109.5 . . ?
C40 C43 H43C 109.5 . . ?
H43A C43 H43B 109.5 . . ?
H43A C43 H43C 109.5 . . ?
H43B C43 H43C 109.5 . . ?

loop_
_geom_torsion_atom_site_label_1
_geom_torsion_atom_site_label_2
_geom_torsion_atom_site_label_3
_geom_torsion_atom_site_label_4
_geom_torsion
_geom_torsion_site_symmetry_1
_geom_torsion_site_symmetry_2
_geom_torsion_site_symmetry_3
_geom_torsion_site_symmetry_4
_geom_torsion_publ_flag
Dy1 N1 C1 C2 164.8(5) . . . . ?
Dy1 N1 C5 C4 -165.0(5) . . . . ?
Dy1 N1 C5 C6 15.2(6) . . . . ?
Dy1 N2 C6 C5 -3.5(6) . . . . ?
Dy1 N2 C6 C7 178.9(4) . . . . ?
Dy1 N2 C10 C9 -177.6(4) . . . . ?
Dy1 O1 C15 C14 172.0(3) . . . . ?
Dy1 O1 C15 C16 -7.8(8) . . . . ?
Dy1 O2 C17 C16 -4.0(8) . . . . ?
Dy1 O2 C17 C18 176.1(3) . . . . ?
Dy1 O3 C26 C24 178.4(4) . . . . ?
Dy1 O3 C26 C27 -1.1(8) . . . . ?
Dy1 O4 C28 C27 1.3(8) . . . . ?
Dy1 O4 C28 C29 179.5(3) . . . . ?
Dy1 O5 C37 C36 152.3(4) . . . . ?
Dy1 O5 C37 C38 -27.5(7) . . . . ?
Dy1 O6 C39 C38 27.4(7) . . . . ?
Dy1 O6 C39 C40 -152.5(3) . . . . ?
N1 C1 C2 C3 0.4(11) . . . . ?
N1 C5 C6 N2 -7.4(6) . . . . ?
N1 C5 C6 C7 170.1(5) . . . . ?
N2 C6 C7 C8 -1.9(8) . . . . ?
O1 C15 C16 C17 0.8(9) . . . . ?
O2 C17 C18 C19 -177.4(5) . . . . ?
O2 C17 C18 C20 -59.0(7) . . . . ?
O2 C17 C18 C21 59.9(7) . . . . ?
O3 C26 C27 C28 0.7(9) . . . . ?
O4 C28 C29 C30 48.2(6) . . . . ?
O4 C28 C29 C31 -68.5(6) . . . . ?
O4 C28 C29 C32 169.3(5) . . . . ?
O5 C37 C38 C39 -0.4(9) . . . . ?
O6 C39 C40 C41 176.0(5) . . . . ?
O6 C39 C40 C42 -62.9(6) . . . . ?
O6 C39 C40 C43 56.8(6) . . . . ?
C1 N1 C5 C4 0.6(8) . . . . ?
C1 N1 C5 C6 -179.2(5) . . . . ?
C1 C2 C3 C4 1.4(13) . . . . ?
C2 C3 C4 C5 -2.3(12) . . . . ?
C3 C4 C5 N1 1.3(10) . . . . ?
C3 C4 C5 C6 -178.9(7) . . . . ?
C4 C5 C6 N2 172.8(5) . . . . ?
C4 C5 C6 C7 -9.7(8) . . . . ?
C5 N1 C1 C2 -1.5(9) . . . . ?
C5 C6 C7 C8 -179.4(5) . . . . ?
C6 N2 C10 C9 -0.1(8) . . . . ?
C6 C7 C8 C9 0.8(10) . . . . ?
C7 C8 C9 C10 0.7(10) . . . . ?
C8 C9 C10 N2 -1.0(9) . . . . ?
C10 N2 C6 C5 179.2(4) . . . . ?
C10 N2 C6 C7 1.6(7) . . . . ?
C11 C14 C15 O1 17.7(9) . . . . ?
C11 C14 C15 C16 -162.5(8) . . . . ?
C12 C14 C15 O1 -103.6(8) . . . . ?
C12 C14 C15 C16 76.2(8) . . . . ?
C13 C14 C15 O1 137.4(7) . . . . ?
C13 C14 C15 C16 -42.8(9) . . . . ?
C14 C15 C16 C17 -179.0(5) . . . . ?
C15 C16 C17 O2 4.6(9) . . . . ?
C15 C16 C17 C18 -175.4(5) . . . . ?
C16 C17 C18 C19 2.7(8) . . . . ?
C16 C17 C18 C20 121.1(6) . . . . ?
C16 C17 C18 C21 -120.1(7) . . . . ?
C22 C24 C26 O3 47.4(10) . . . . ?
C22 C24 C26 C27 -133.1(9) . . . . ?
C23 C24 C26 O3 -62.8(9) . . . . ?
C23 C24 C26 C27 116.7(9) . . . . ?
C24 C26 C27 C28 -178.8(5) . . . . ?
C25 C24 C26 O3 175.9(10) . . . . ?
C25 C24 C26 C27 -4.6(12) . . . . ?
C26 C27 C28 O4 -0.7(8) . . . . ?
C26 C27 C28 C29 -178.9(5) . . . . ?
C27 C28 C29 C30 -133.5(5) . . . . ?
C27 C28 C29 C31 109.8(6) . . . . ?
C27 C28 C29 C32 -12.4(7) . . . . ?
C33 C36 C37 O5 10.2(8) . . . . ?
C33 C36 C37 C38 -170.0(6) . . . . ?
C34 C36 C37 O5 -113.7(10) . . . . ?
C34 C36 C37 C38 66.1(11) . . . . ?
C35 C36 C37 O5 117.7(7) . . . . ?
C35 C36 C37 C38 -62.5(8) . . . . ?
C36 C37 C38 C39 179.8(5) . . . . ?
C37 C38 C39 O6 0.6(8) . . . . ?
C37 C38 C39 C40 -179.5(5) . . . . ?
C38 C39 C40 C41 -3.9(7) . . . . ?
C38 C39 C40 C42 117.2(6) . . . . ?
C38 C39 C40 C43 -123.1(6) . . . . ?

_shelx_SHELXL_version_number     2014/7
_olex2_submission_special_instructions 'No special instructions were received'
